# Supplementary material for: Ammonium [(1S)-(endo,anti)]-(−)-3-bromo­camphor-8-sulfonate
Source: Acta Crystallogr Sect E Struct Rep Online. 2010 Jun 18;66(Pt 7):o1707–8. doi: 10.1107/S1600536810022804 (PMC3006721; doi:10.1107/S1600536810022804)
Supplement: Supplementary file 2 [file e-66-o1707-Isup2.hkl]

# 
# h,k,l, Fc-squared, Fo-squared, sigma(Fo-squared) and status flag 
# 
data_I
_shelx_title '  P21' 
_shelx_refln_list_code          4 
_shelx_F_calc_maximum       94.56 
_exptl_crystal_F_000       336.00 
_reflns_d_resolution_high  0.7696 
 
loop_ 
 _symmetry_equiv_pos_as_xyz 
 'x, y, z' 
 '-x, y+1/2, -z' 
 
_cell_length_a     7.2449 
_cell_length_b     7.0049 
_cell_length_c    13.2428 
_cell_angle_alpha  90.000 
_cell_angle_beta  104.704 
_cell_angle_gamma  90.000 
 
_shelx_F_squared_multiplier     1.000 
 
loop_ 
 _refln_index_h 
 _refln_index_k 
 _refln_index_l 
 _refln_F_squared_calc 
 _refln_F_squared_meas 
 _refln_F_squared_sigma 
 _refln_observed_status 
   1  -7   0       95.00      108.75     11.09 o 
   2  -7   0      363.75      395.70     20.13 o 
   3  -7   0      290.45      277.38     14.22 o 
   4  -7   0       79.18       88.49      4.98 o 
   5  -7   0      102.36      121.18      8.82 o 
   0  -6   0     1388.91     1420.31     30.56 o 
   1  -6   0      234.23      241.25      5.47 o 
   2  -6   0       78.83       82.70      3.64 o 
   3  -6   0       95.92      102.03      4.30 o 
   4  -6   0      427.52      432.86      8.52 o 
   5  -6   0      323.55      327.09      9.79 o 
   6  -6   0       69.29       65.25      5.93 o 
   1  -5   0      905.94      894.98     16.48 o 
   2  -5   0      398.41      402.10      6.56 o 
   3  -5   0      619.79      646.36      9.85 o 
   4  -5   0     1073.70     1095.69     15.41 o 
   5  -5   0        4.54        3.15      2.26 o 
   6  -5   0      129.37      119.41      5.96 o 
   7  -5   0       54.15       49.31      5.47 o 
   0  -4   0     1014.39      986.81     21.19 o 
   1  -4   0     2506.83     2482.49     49.88 o 
   2  -4   0      223.36      233.85      4.66 o 
   3  -4   0      214.36      229.16      4.73 o 
   4  -4   0      871.49      893.95     13.65 o 
   5  -4   0      290.61      292.67      5.85 o 
   6  -4   0      430.10      425.25      8.74 o 
   7  -4   0       89.97       96.50      5.90 o 
   8  -4   0        6.96        7.98      4.49 o 
   1  -3   0     1677.76     1818.05     39.20 o 
   2  -3   0     3431.95     3423.91     41.02 o 
   3  -3   0      870.83      848.64      9.41 o 
   4  -3   0      183.75      188.00      3.34 o 
   5  -3   0      244.68      237.65      5.56 o 
   6  -3   0        5.77        5.77      2.29 o 
   7  -3   0      591.08      569.45     13.22 o 
   8  -3   0       37.80       31.75      4.95 o 
   0  -2   0     3110.37     3410.18     81.56 o 
   1  -2   0     5499.47     5642.63    113.22 o 
   2  -2   0      211.24      196.60      2.46 o 
   3  -2   0     1333.67     1453.37     14.05 o 
   4  -2   0      405.15      417.93      5.75 o 
   5  -2   0      602.56      592.51      9.97 o 
   6  -2   0      699.67      725.18     12.07 o 
   7  -2   0       22.17       21.48      3.99 o 
   8  -2   0       28.07       24.63      4.67 o 
   1  -1   0     3448.37     3348.53    206.32 o 
   2  -1   0     3795.29     3982.99     47.01 o 
   3  -1   0     1650.83     1654.36     19.05 o 
   4  -1   0      624.67      615.15     18.07 o 
   5  -1   0       76.60       73.28      3.93 o 
   6  -1   0       79.98       70.69      4.85 o 
   7  -1   0      335.53      326.12     10.48 o 
   8  -1   0      352.33      323.35     11.90 o 
   9  -1   0       99.70      116.60     12.28 o 
   2   0   0     1500.22     1573.11     17.77 o 
   3   0   0       22.15       27.78      1.02 o 
   4   0   0      768.38      756.43     13.71 o 
   5   0   0     1664.89     1674.85     24.91 o 
   6   0   0       22.41       23.26      3.24 o 
   7   0   0      408.25      400.29     13.42 o 
   8   0   0       14.09       14.99      4.91 o 
   9   0   0      102.89      111.78     12.15 o 
   1   1   0     4016.83     4103.84    113.59 o 
   2   1   0     3157.58     3227.18     34.88 o 
   3   1   0     1669.68     1632.89     18.23 o 
   4   1   0      762.73      774.89     10.37 o 
   5   1   0       71.95       70.33      4.32 o 
   6   1   0      121.09      122.00      6.36 o 
   7   1   0      254.36      270.07      9.73 o 
   8   1   0      402.00      442.67     19.97 o 
   9   1   0       72.70       88.13     11.40 o 
   0   2   0     3499.38     3512.00     83.90 o 
   1   2   0     5394.77     5291.82     88.80 o 
   2   2   0      198.88      177.95      3.67 o 
   3   2   0     1412.16     1474.94     23.11 o 
   4   2   0      373.16      377.14      7.49 o 
   5   2   0      565.93      565.10      9.13 o 
   6   2   0      652.12      654.81     15.43 o 
   7   2   0       50.04       62.43      7.90 o 
   8   2   0       25.08       22.17      7.61 o 
   1   3   0     2045.63     2135.88     37.15 o 
   2   3   0     3473.48     3344.00     48.93 o 
   3   3   0      747.55      698.06     14.77 o 
   4   3   0      118.32      109.81      4.00 o 
   5   3   0      238.09      236.48     14.09 o 
   6   3   0       22.05       32.88      5.83 o 
   0   4   0      646.52      577.40     17.03 o 
   1   4   0     2641.72     2567.99     45.01 o 
   2   4   0      218.42      217.27      5.19 o 
   3   4   0      233.40      244.14      7.69 o 
   4   4   0      880.98      862.45     30.02 o 
   5   4   0      182.03      181.69      9.25 o 
   1   5   0      897.09      897.55     18.20 o 
   2   5   0      644.74      640.35     22.44 o 
   3   5   0      602.69      588.59     11.17 o 
   4   5   0      941.90      948.98     21.01 o 
   5   5   0        9.33       12.58      5.34 o 
   0   6   0     1487.72     1414.94     38.75 o 
   1   6   0      229.88      214.21      7.48 o 
   2   6   0       46.40       44.62      4.43 o 
   3   6   0       72.55       70.03      7.31 o 
   4   6   0      411.34      410.81     16.14 o 
   5   6   0      312.59      323.66     14.88 o 
   1   7   0      140.56      141.13     17.85 o 
   2   7   0      336.13      320.12     10.27 o 
   3   7   0      309.01      295.78     14.81 o 
   4   7   0       95.50       78.49      8.89 o 
   5   7   0       82.68       93.21      9.93 o 
   0   8   0       53.78       48.45      7.90 o 
   1   8   0      200.61      175.83      8.73 o 
   2   8   0       97.93       95.56     10.01 o 
   3   8   0       45.89       51.61      9.06 o 
   4   8   0       16.46       19.27      7.67 o 
   1   9   0        8.44        5.05      7.44 o 
   4  -8   1      264.46      261.92     11.20 o 
  -5  -7   1      130.54      145.78      7.53 o 
  -4  -7   1      192.88      203.27      6.49 o 
  -3  -7   1        5.96        4.62      4.58 o 
  -2  -7   1       99.73      114.36      7.86 o 
  -1  -7   1      216.10      220.95     16.84 o 
   0  -7   1      760.45      799.52     21.14 o 
   1  -7   1      198.59      220.93      9.85 o 
   2  -7   1       57.11       67.56      6.64 o 
   3  -7   1       56.52       57.19      6.37 o 
   4  -7   1      111.84      111.90      6.22 o 
   5  -7   1      275.89      284.84      9.94 o 
  -6  -6   1       66.19       63.34      5.81 o 
  -5  -6   1      153.19      165.82      5.51 o 
  -4  -6   1      262.37      282.54      6.83 o 
  -3  -6   1      259.25      257.94     13.40 o 
  -2  -6   1      613.36      654.99      9.81 o 
  -1  -6   1      369.19      369.94     11.79 o 
   0  -6   1      278.00      286.70      5.90 o 
   1  -6   1      281.98      276.45      6.68 o 
   2  -6   1      778.82      803.10     19.50 o 
   3  -6   1      477.70      486.41      8.61 o 
   4  -6   1       94.58      103.27      4.76 o 
   5  -6   1       97.33      104.27      5.48 o 
   6  -6   1       50.64       50.80      5.59 o 
  -7  -5   1       19.54       18.44      4.35 o 
  -6  -5   1      543.60      548.55     12.83 o 
  -5  -5   1      497.16      531.21      9.96 o 
  -4  -5   1        8.41        6.11      1.92 o 
  -3  -5   1      214.54      219.18      4.77 o 
  -2  -5   1      521.92      519.68      8.78 o 
  -1  -5   1     1301.14     1284.66     26.98 o 
   0  -5   1      351.13      373.36      7.79 o 
   1  -5   1      617.77      632.27     11.97 o 
   2  -5   1      546.16      535.24      9.07 o 
   3  -5   1      759.36      762.06      9.78 o 
   4  -5   1      193.75      191.29      5.15 o 
   5  -5   1      191.09      185.96      6.27 o 
   6  -5   1      331.66      360.30      9.80 o 
   7  -5   1       13.62       11.69      4.25 o 
  -8  -4   1      105.35      100.31      7.79 o 
  -7  -4   1      164.62      163.56     11.59 o 
  -6  -4   1      224.10      232.80      6.13 o 
  -5  -4   1      119.91      114.77      4.13 o 
  -4  -4   1      364.41      371.15      5.82 o 
  -3  -4   1     1061.68     1088.58     12.12 o 
  -2  -4   1     1798.35     1821.37     25.94 o 
  -1  -4   1      361.87      399.52     10.44 o 
   0  -4   1      144.16      143.67      4.59 o 
   1  -4   1      729.83      738.72     20.65 o 
   2  -4   1     1974.78     1928.38     27.56 o 
   3  -4   1      902.67      922.07     11.41 o 
   4  -4   1      199.76      201.12      5.01 o 
   5  -4   1       35.42       39.73      5.23 o 
   6  -4   1      102.36      106.78      4.59 o 
   7  -4   1      291.18      285.37     14.55 o 
   8  -4   1      135.06      137.56      8.68 o 
  -8  -3   1       43.61       37.54      5.98 o 
  -7  -3   1      743.35      702.03     15.15 o 
  -6  -3   1      184.57      180.37      5.10 o 
  -5  -3   1      600.72      600.71      7.95 o 
  -4  -3   1     1130.36     1227.03     13.77 o 
  -3  -3   1       48.75       35.85      1.29 o 
  -2  -3   1     2521.05     2555.23     34.07 o 
  -1  -3   1      623.59      617.93     13.59 o 
   0  -3   1     4062.56     4135.51     59.86 o 
   1  -3   1        7.65        3.33      1.03 o 
   2  -3   1      120.46      134.33      3.09 o 
   3  -3   1      104.86      110.59      2.38 o 
   4  -3   1      878.18      897.31     15.94 o 
   5  -3   1      844.69      802.04     15.40 o 
   6  -3   1       89.27       94.83      5.37 o 
   7  -3   1      196.97      193.62      7.57 o 
   8  -3   1       54.26       62.20      5.70 o 
  -9  -2   1       67.16       68.96      7.40 o 
  -8  -2   1      561.97      546.44     22.90 o 
  -7  -2   1      191.66      194.25      7.14 o 
  -6  -2   1      155.86      153.84      6.09 o 
  -5  -2   1      115.47      109.99      4.39 o 
  -4  -2   1     1123.42     1142.61     12.38 o 
  -3  -2   1     3060.87     3103.33     29.55 o 
  -2  -2   1      923.79      992.75     10.16 o 
  -1  -2   1     1181.16     1178.40     12.76 o 
   0  -2   1     1573.35     1579.19     23.30 o 
   1  -2   1     4810.90     4910.42     62.43 o 
   2  -2   1     2273.34     2311.49     21.69 o 
   3  -2   1     2062.12     2212.25     22.83 o 
   4  -2   1      547.13      549.20      7.69 o 
   5  -2   1       92.43       96.18      4.58 o 
   6  -2   1      449.12      424.83     10.22 o 
   7  -2   1      176.58      165.47      7.10 o 
   8  -2   1      381.22      383.44     11.23 o 
  -9  -1   1       19.78       14.28      5.64 o 
  -8  -1   1       44.54       44.79      5.91 o 
  -7  -1   1       61.93       67.79      5.84 o 
  -6  -1   1     1692.20     1665.19     28.98 o 
  -5  -1   1     1844.20     1869.06     27.48 o 
  -4  -1   1      220.94      228.24      3.57 o 
  -3  -1   1     1425.17     1571.15     15.24 o 
  -2  -1   1     1198.94     1161.97     13.26 o 
   0  -1   1      231.27      228.18      6.60 o 
   1  -1   1     2193.05     2216.07     20.88 o 
   2  -1   1      158.74      135.00      2.11 o 
   3  -1   1      250.99      224.82      4.43 o 
   4  -1   1      488.04      505.81      9.26 o 
   5  -1   1      517.21      524.13     11.01 o 
   6  -1   1      851.24      816.39     17.76 o 
   7  -1   1       75.80       83.51      5.47 o 
   8  -1   1       52.35       53.00      5.35 o 
  -9   0   1      223.14      221.48     15.50 o 
  -8   0   1        8.72       16.97      4.83 o 
  -7   0   1      111.27      119.75      6.96 o 
  -6   0   1      500.17      507.98     13.11 o 
  -5   0   1      106.57       97.95      3.76 o 
  -4   0   1      938.63      954.29     12.35 o 
  -3   0   1     3382.87     3588.07     45.30 o 
  -2   0   1     4671.99     4347.06     58.97 o 
   1   0   1     1729.31     1702.22     26.77 o 
   2   0   1     6120.70     6335.05     98.22 o 
   3   0   1      888.97      850.72     11.48 o 
   4   0   1      181.28      167.01      4.36 o 
   5   0   1      121.98      127.44      4.36 o 
   6   0   1       57.45       57.44      4.15 o 
   7   0   1      823.96      825.50     17.11 o 
   8   0   1       77.02       79.75      5.92 o 
  -9   1   1       24.21       23.23      8.39 o 
  -8   1   1       49.01       44.66      8.45 o 
  -7   1   1       21.45       19.96      4.25 o 
  -6   1   1     1714.57     1694.83     34.81 o 
  -5   1   1     1931.18     1918.05     26.25 o 
  -4   1   1      165.98      174.39      3.64 o 
  -3   1   1     1404.89     1553.09     18.80 o 
  -2   1   1      907.28      901.18     10.95 o 
   1   1   1     2303.70     2293.16     24.43 o 
   2   1   1      204.54      181.81      3.07 o 
   3   1   1      295.30      270.12      4.49 o 
   4   1   1      565.20      569.71      8.77 o 
   5   1   1      417.67      402.32      9.04 o 
   6   1   1      863.91      880.94     17.55 o 
   7   1   1       79.49       84.49      8.75 o 
   8   1   1       62.23       64.70      9.55 o 
  -8   2   1      459.10      463.10     20.35 o 
  -7   2   1      224.36      211.95     12.41 o 
  -6   2   1      191.10      190.27      5.89 o 
  -5   2   1      163.59      153.95      4.43 o 
  -4   2   1     1329.11     1300.41     16.03 o 
  -3   2   1     2757.74     2698.91     41.13 o 
  -2   2   1      940.83     1004.17     19.28 o 
  -1   2   1     1236.92     1220.51     23.77 o 
   0   2   1     1663.82     1640.59     28.43 o 
   1   2   1     4638.17     4616.41     58.86 o 
   2   2   1     2429.25     2423.27     26.19 o 
   3   2   1     1758.37     1824.94     21.80 o 
   4   2   1      576.17      569.42     11.38 o 
   5   2   1       97.45      104.64      6.52 o 
   6   2   1      390.57      366.81     10.45 o 
   7   2   1      292.92      282.33     15.16 o 
  -6   3   1      136.71      147.80      6.10 o 
  -5   3   1      616.40      598.30     11.26 o 
  -4   3   1     1212.00     1234.96     20.03 o 
  -3   3   1       39.83       34.36      3.09 o 
  -2   3   1     2611.58     2634.34     48.83 o 
  -1   3   1      526.91      519.50     10.53 o 
   0   3   1     4192.47     4165.91     70.84 o 
   1   3   1       54.47       49.18      4.42 o 
   2   3   1       92.69      102.84      9.53 o 
   3   3   1       74.12       73.60      2.37 o 
   4   3   1      817.49      813.79     14.17 o 
   5   3   1      903.32      916.31     28.40 o 
   6   3   1       65.15       86.44      7.85 o 
  -6   4   1      206.03      210.05     10.42 o 
  -5   4   1       97.26      100.70      5.52 o 
  -4   4   1      476.49      439.14     16.57 o 
  -3   4   1     1157.50     1137.41     22.99 o 
  -2   4   1     1573.24     1516.78     23.45 o 
  -1   4   1      311.39      327.18      7.98 o 
   0   4   1      117.62      106.76      4.33 o 
   1   4   1      801.04      776.27     15.34 o 
   2   4   1     1773.68     1669.58     30.19 o 
   3   4   1      912.30      927.97     15.49 o 
   4   4   1      278.26      259.09      8.39 o 
  -6   5   1      513.35      548.11     19.23 o 
  -5   5   1      496.49      500.98     13.33 o 
  -4   5   1        8.13        9.28      3.33 o 
  -3   5   1      244.36      241.96      7.94 o 
  -2   5   1      579.39      512.77     11.84 o 
  -1   5   1     1214.08     1113.73     21.68 o 
   0   5   1      441.41      415.51     10.13 o 
   1   5   1      638.16      620.21     33.17 o 
   2   5   1      527.18      504.36     11.68 o 
   3   5   1      798.54      735.12     21.20 o 
   4   5   1      151.23      149.74      7.22 o 
  -6   6   1       88.62       94.25      9.14 o 
  -5   6   1      172.67      147.83     10.10 o 
  -4   6   1      268.59      267.54     12.76 o 
  -3   6   1      281.41      290.26     12.95 o 
  -2   6   1      652.29      649.88     21.41 o 
  -1   6   1      326.06      311.06      9.13 o 
   0   6   1      296.57      297.40      8.94 o 
   1   6   1      191.12      172.11      9.94 o 
   2   6   1      727.30      667.84     15.21 o 
   3   6   1      519.08      491.41     12.41 o 
   4   6   1       62.68       55.58      7.50 o 
  -5   7   1      146.23      165.70     12.16 o 
  -4   7   1      175.41      198.92     12.80 o 
  -3   7   1        3.19       -0.87      5.62 o 
  -2   7   1       64.11       56.80      7.60 o 
  -1   7   1      261.19      253.93      8.97 o 
   0   7   1      760.34      721.20     16.78 o 
   1   7   1      211.30      210.47      8.20 o 
   2   7   1       76.48       71.06      5.81 o 
   3   7   1       83.26       84.54      6.06 o 
  -4   8   1      131.95       98.20     10.55 o 
  -3   8   1      227.81      244.71     14.25 o 
  -2   8   1       35.41       29.33      7.38 o 
  -1   8   1       81.53       87.14      9.32 o 
   0   8   1       21.27       16.12      6.63 o 
   1   8   1      248.07      228.89     13.21 o 
   2   8   1      114.62      108.17      9.98 o 
  -1   9   1       67.90       60.15     10.01 o 
   0   9   1      252.09      247.74     14.90 o 
   1   9   1      113.17      103.62     10.94 o 
  -6  -7   2      219.06      232.75     12.66 o 
  -5  -7   2       70.57       84.86      5.88 o 
  -4  -7   2      206.70      219.49      6.69 o 
  -3  -7   2      269.28      281.00     11.27 o 
  -2  -7   2      403.17      422.94     13.96 o 
  -1  -7   2       33.14       41.34      4.21 o 
   0  -7   2      232.54      217.68     12.13 o 
   1  -7   2      267.35      281.62     10.11 o 
   2  -7   2      229.34      241.49     15.32 o 
   3  -7   2      169.05      170.03      6.56 o 
   4  -7   2       30.42       35.73      4.42 o 
   5  -7   2        7.34       13.48      4.46 o 
  -7  -6   2      135.03      152.73      8.57 o 
  -6  -6   2      170.69      180.46     11.14 o 
  -5  -6   2      127.59      139.10      5.94 o 
  -4  -6   2      378.70      385.75      9.04 o 
  -3  -6   2      224.45      222.92      7.40 o 
  -2  -6   2      487.16      509.38     20.14 o 
  -1  -6   2      599.87      616.12     23.60 o 
   0  -6   2      747.74      735.54     18.27 o 
   1  -6   2      647.15      612.87     11.95 o 
   2  -6   2       82.80       87.78      4.26 o 
   3  -6   2       13.47       16.52      2.84 o 
   4  -6   2      267.88      271.79      6.68 o 
   5  -6   2      289.60      300.26      7.45 o 
   6  -6   2       91.30       89.75      5.77 o 
  -7  -5   2      132.58      135.70      8.07 o 
  -6  -5   2       59.05       59.40      4.36 o 
  -5  -5   2      123.43      122.44      4.91 o 
  -4  -5   2      450.05      435.08      8.12 o 
  -3  -5   2     1539.79     1652.50     25.49 o 
  -2  -5   2      356.01      377.46      9.70 o 
  -1  -5   2       15.80       23.85      5.51 o 
   0  -5   2      136.72      141.09      6.26 o 
   1  -5   2     1917.82     1991.29     33.53 o 
   2  -5   2     1327.18     1318.51     19.79 o 
   3  -5   2      201.38      202.32      4.35 o 
   4  -5   2       55.01       57.52      3.28 o 
   5  -5   2       17.80       16.41      3.41 o 
   6  -5   2      148.19      155.12      6.87 o 
   7  -5   2       32.49       30.55      4.89 o 
  -8  -4   2       81.02       90.03      9.69 o 
  -7  -4   2       84.03       82.96      6.54 o 
  -6  -4   2      612.49      601.04      9.73 o 
  -5  -4   2      172.73      187.27      4.99 o 
  -4  -4   2      401.61      409.40      6.14 o 
  -3  -4   2      316.09      329.34      5.02 o 
  -2  -4   2      738.59      712.50     12.48 o 
  -1  -4   2     2675.26     2712.91     77.37 o 
   0  -4   2      685.03      639.69     21.57 o 
   1  -4   2      884.00      893.12     15.93 o 
   2  -4   2      751.93      790.25      9.65 o 
   3  -4   2      106.60      107.81      3.78 o 
   4  -4   2     1339.15     1364.48     24.81 o 
   5  -4   2      438.42      454.14     10.46 o 
   6  -4   2      107.28      102.33      5.75 o 
   7  -4   2       86.76       88.05      6.12 o 
  -8  -3   2      209.33      206.56      9.85 o 
  -7  -3   2      264.34      258.13      9.90 o 
  -6  -3   2      154.20      142.11      5.81 o 
  -5  -3   2      503.41      509.20      6.99 o 
  -4  -3   2     1802.49     1825.85     19.34 o 
  -3  -3   2     1177.88     1216.54     15.63 o 
  -2  -3   2      838.60      853.17     12.16 o 
  -1  -3   2       88.69       91.20      2.92 o 
   0  -3   2     1344.09     1377.53     40.35 o 
   1  -3   2      117.71      125.55      4.84 o 
   2  -3   2     1394.57     1392.75     16.21 o 
   3  -3   2     2339.90     2420.29     27.64 o 
   4  -3   2       62.80       62.84      2.83 o 
   5  -3   2       66.85       60.24      4.12 o 
   6  -3   2       38.38       36.44      4.10 o 
   7  -3   2      487.40      481.18     12.21 o 
   8  -3   2       45.07       51.71     15.82 o 
  -9  -2   2       14.31       15.77     11.39 o 
  -8  -2   2      138.18      142.25      8.45 o 
  -7  -2   2       81.33       71.69      5.86 o 
  -6  -2   2      561.34      563.95     14.47 o 
  -5  -2   2      725.14      732.77      9.96 o 
  -4  -2   2        8.03        9.58      1.07 o 
  -3  -2   2      417.77      487.86      6.08 o 
  -2  -2   2      574.18      548.98      6.42 o 
  -1  -2   2     3608.21     3281.59     42.66 o 
   0  -2   2     2769.66     2756.90     50.24 o 
   1  -2   2     2097.48     2212.57     22.49 o 
   2  -2   2      899.03      940.29     10.18 o 
   3  -2   2     1941.67     2054.83     21.42 o 
   4  -2   2     1111.82     1137.19     19.15 o 
   5  -2   2      727.91      708.94     11.32 o 
   6  -2   2      300.34      296.71      8.49 o 
   7  -2   2       77.48       83.41      5.66 o 
   8  -2   2      124.68      114.52     10.24 o 
  -9  -1   2      138.05      140.41     17.28 o 
  -8  -1   2      285.18      273.99     10.69 o 
  -7  -1   2      371.66      365.02     11.52 o 
  -6  -1   2      194.87      199.14      7.84 o 
  -5  -1   2      671.60      660.58     10.15 o 
  -4  -1   2     2269.10     2275.59     31.75 o 
  -3  -1   2     1980.25     1957.78     31.48 o 
  -2  -1   2      723.62      749.33     18.87 o 
  -1  -1   2      187.08      210.96     11.89 o 
   1  -1   2     3122.26     3086.26     34.09 o 
   2  -1   2     1930.04     1936.55     19.89 o 
   3  -1   2     2327.76     2427.47     26.95 o 
   4  -1   2      786.46      779.48     12.80 o 
   5  -1   2      329.83      319.33      8.15 o 
   6  -1   2      492.26      439.80     11.30 o 
   7  -1   2      168.51      168.94      7.71 o 
   8  -1   2       95.91       89.27     12.14 o 
  -9   0   2        0.36       -3.83      7.27 o 
  -8   0   2        3.10        3.69      4.58 o 
  -7   0   2      655.01      664.63     16.85 o 
  -6   0   2      122.86      104.54      6.84 o 
  -5   0   2      963.45      981.31     18.06 o 
  -4   0   2     1339.50     1423.47     23.81 o 
  -3   0   2     1283.16     1289.61     18.23 o 
  -2   0   2     3527.47     3248.98     86.35 o 
  -1   0   2     1937.82     1696.56     45.35 o 
   2   0   2       58.04       71.19      2.51 o 
   3   0   2      586.62      585.14      7.95 o 
   4   0   2     1076.24     1105.46     17.03 o 
   5   0   2     1757.73     1750.66     25.58 o 
   6   0   2      277.20      285.60      6.18 o 
   7   0   2       16.30       15.61      3.95 o 
   8   0   2        4.50        4.43      5.42 o 
  -9   1   2      124.39      159.72     13.39 o 
  -8   1   2      303.97      314.31     16.29 o 
  -7   1   2      369.83      356.57     11.03 o 
  -6   1   2      182.09      180.16      9.50 o 
  -5   1   2      584.82      558.92      8.93 o 
  -4   1   2     2279.43     2294.70     30.79 o 
  -3   1   2     2243.71     2236.44     26.64 o 
  -2   1   2      444.12      455.12      5.98 o 
  -1   1   2      154.25      174.32      6.81 o 
   1   1   2     3663.31     3681.36     50.04 o 
   2   1   2     2326.25     2339.87     24.37 o 
   3   1   2     2096.83     2115.21     23.59 o 
   4   1   2      754.88      745.24     10.69 o 
   5   1   2      317.88      305.04      6.33 o 
   6   1   2      562.92      545.43     12.15 o 
   7   1   2      107.56      111.75      6.07 o 
   8   1   2       98.90       97.60     11.01 o 
  -8   2   2      123.14      136.04     11.49 o 
  -7   2   2       81.21       91.43      8.82 o 
  -6   2   2      662.91      644.62     11.50 o 
  -5   2   2      695.20      691.62     12.41 o 
  -4   2   2        0.30       -0.15      0.88 o 
  -3   2   2      456.19      511.58      8.95 o 
  -2   2   2      704.60      679.49     11.00 o 
  -1   2   2     3217.99     3101.92     56.35 o 
   0   2   2     2437.82     2429.30     58.79 o 
   1   2   2     2203.67     2306.10     31.19 o 
   2   2   2      907.50      920.23     11.81 o 
   3   2   2     1817.70     1893.07     23.34 o 
   4   2   2     1179.31     1180.36     13.88 o 
   5   2   2      905.44      887.07     16.40 o 
   6   2   2      253.69      267.47     10.08 o 
   7   2   2       58.71       59.92      8.61 o 
  -7   3   2      213.62      216.15      9.86 o 
  -6   3   2      178.60      179.85      6.56 o 
  -5   3   2      498.79      488.70     11.19 o 
  -4   3   2     1878.46     1816.26     28.62 o 
  -3   3   2     1167.61     1182.48     16.20 o 
  -2   3   2      608.67      601.29     15.81 o 
  -1   3   2      106.55      109.11      5.71 o 
   0   3   2     1221.03     1262.59     32.30 o 
   1   3   2       41.44       42.23      4.29 o 
   2   3   2     1490.43     1446.08     23.33 o 
   3   3   2     2498.34     2434.69     37.45 o 
   4   3   2       35.31       32.00      2.41 o 
   5   3   2       64.93       56.00      6.30 o 
   6   3   2       66.95       80.70      7.97 o 
  -7   4   2       82.54       86.67      7.39 o 
  -6   4   2      632.11      601.34     19.12 o 
  -5   4   2      256.93      258.54      8.31 o 
  -4   4   2      329.89      307.55     11.78 o 
  -3   4   2      349.39      345.79      8.89 o 
  -2   4   2      531.49      478.04     10.72 o 
  -1   4   2     2751.11     2781.55     68.87 o 
   0   4   2      729.05      683.24     13.97 o 
   1   4   2      720.56      708.65     14.33 o 
   2   4   2      765.80      762.31     15.29 o 
   3   4   2       96.72      113.33      8.18 o 
   4   4   2     1520.26     1506.07     30.03 o 
  -7   5   2      141.34      151.29     10.90 o 
  -6   5   2       44.52       33.78      6.43 o 
  -5   5   2      177.14      166.13      7.45 o 
  -4   5   2      371.07      326.62      9.48 o 
  -3   5   2     1439.55     1365.57     27.46 o 
  -2   5   2      436.54      434.60     15.42 o 
  -1   5   2        4.82        6.03      3.86 o 
   0   5   2      166.06      170.29      6.30 o 
   1   5   2     1739.81     1742.93     39.40 o 
   2   5   2     1368.28     1301.62     28.09 o 
   3   5   2      347.60      328.70     12.53 o 
   4   5   2       46.46       59.49      5.92 o 
  -7   6   2      147.31      146.11     11.25 o 
  -6   6   2      221.15      259.86     13.52 o 
  -5   6   2      107.36      105.31      9.35 o 
  -4   6   2      416.04      396.44     16.26 o 
  -3   6   2      218.92      190.96     10.59 o 
  -2   6   2      588.32      553.31     18.93 o 
  -1   6   2      444.04      386.69     14.81 o 
   0   6   2      616.26      578.81     19.43 o 
   1   6   2      759.72      702.65     22.25 o 
   2   6   2       82.09       83.68      7.48 o 
   3   6   2        8.95       11.76      5.18 o 
   4   6   2      241.33      228.24     11.80 o 
  -6   7   2      222.00      214.55     13.94 o 
  -5   7   2       48.18       49.64      8.47 o 
  -4   7   2      163.82      141.07     10.95 o 
  -3   7   2      289.82      265.93     13.58 o 
  -2   7   2      408.24      393.93     16.34 o 
  -1   7   2       31.02       32.34      6.56 o 
   0   7   2      202.37      213.53     12.23 o 
   1   7   2      293.28      273.46     13.13 o 
   2   7   2      276.98      286.87     13.77 o 
   3   7   2      150.13      150.95     10.68 o 
  -4   8   2        6.37        0.11      6.58 o 
  -3   8   2       31.18       25.44      7.54 o 
  -2   8   2       63.04       66.84      8.97 o 
  -1   8   2      318.72      334.12     15.84 o 
   0   8   2      279.03      301.40     14.96 o 
   1   8   2       23.31       24.54      6.92 o 
   2   8   2       12.27       17.26      7.27 o 
   3   8   2      100.77       98.55     10.14 o 
  -1   9   2       88.60       96.58     11.23 o 
   0   9   2      185.63      192.91     13.62 o 
  -1  -8   3       74.43       79.05      6.12 o 
   3  -8   3        0.46       -2.81      3.31 o 
  -6  -7   3      256.24      243.31     13.16 o 
  -5  -7   3      164.19      171.41      7.89 o 
  -4  -7   3       11.87       18.68      4.28 o 
  -3  -7   3       98.83      123.17      8.22 o 
  -2  -7   3      269.79      253.51     10.66 o 
  -1  -7   3      187.04      198.54      6.11 o 
   0  -7   3      329.47      340.75     11.74 o 
   1  -7   3      308.62      310.28     13.01 o 
   2  -7   3       79.96       82.37      4.50 o 
   3  -7   3      107.15      107.65      5.66 o 
   4  -7   3      180.12      182.59     11.61 o 
   5  -7   3      173.07      179.24      8.51 o 
  -7  -6   3       40.66       34.05      5.74 o 
  -6  -6   3        4.16       -1.63      5.46 o 
  -5  -6   3       81.48       70.72      5.97 o 
  -4  -6   3      699.19      735.42     14.49 o 
  -3  -6   3      227.93      235.36      9.81 o 
  -2  -6   3       29.57       33.05      7.08 o 
  -1  -6   3      140.58      162.78      4.18 o 
   0  -6   3      258.82      249.62     10.06 o 
   1  -6   3      273.05      270.08     13.96 o 
   2  -6   3      315.06      336.70      8.63 o 
   3  -6   3      649.06      663.22     11.52 o 
   4  -6   3       39.09       34.84      3.73 o 
   5  -6   3       94.97       91.50      5.44 o 
   6  -6   3       28.13       21.75      4.47 o 
  -7  -5   3      140.59      132.73      7.88 o 
  -6  -5   3      129.84      133.46      5.83 o 
  -5  -5   3      735.10      741.65     14.51 o 
  -4  -5   3       11.19       11.79      2.46 o 
  -3  -5   3       84.95       86.85      7.50 o 
  -2  -5   3      659.23      673.12     15.37 o 
  -1  -5   3     1157.70     1155.39     19.01 o 
   0  -5   3     1038.54     1027.14     23.61 o 
   1  -5   3       36.87       42.27      5.50 o 
   2  -5   3       66.95       71.18      2.23 o 
   3  -5   3      349.75      332.05      7.13 o 
   4  -5   3      483.02      487.06     10.53 o 
   5  -5   3      141.55      132.16      7.37 o 
   6  -5   3       39.04       40.96      4.78 o 
   7  -5   3       39.56       39.75      6.01 o 
  -8  -4   3      126.15      112.48      8.09 o 
  -7  -4   3       94.58       92.31      6.70 o 
  -6  -4   3      138.09      147.28      6.85 o 
  -5  -4   3      258.71      260.45      8.79 o 
  -4  -4   3      484.74      504.97     14.75 o 
  -3  -4   3     1297.00     1333.57     18.82 o 
  -2  -4   3      413.77      449.13     10.75 o 
  -1  -4   3      310.46      333.42      6.30 o 
   0  -4   3      178.93      176.96      6.60 o 
   1  -4   3      428.62      447.87      6.45 o 
   2  -4   3     1635.76     1623.59     17.50 o 
   3  -4   3      936.11      980.96     12.36 o 
   4  -4   3      126.92      131.21      4.65 o 
   5  -4   3       94.63       91.52      5.03 o 
   6  -4   3      137.01      123.61      6.34 o 
   7  -4   3      134.68      126.57      6.94 o 
  -8  -3   3       21.61       16.58      5.34 o 
  -7  -3   3      371.50      347.85     11.24 o 
  -6  -3   3     1125.18     1162.54     29.35 o 
  -5  -3   3      185.78      188.08      5.70 o 
  -4  -3   3      233.34      236.17      6.42 o 
  -3  -3   3      303.83      295.03      5.77 o 
  -2  -3   3     1423.88     1365.49     29.79 o 
  -1  -3   3     2226.88     2226.74     35.09 o 
   0  -3   3      926.72      968.03     15.65 o 
   1  -3   3      712.44      681.53      7.64 o 
   2  -3   3      101.21      101.64      2.43 o 
   3  -3   3      590.68      581.79     10.34 o 
   4  -3   3      481.98      485.77     10.76 o 
   5  -3   3      633.74      608.85     12.92 o 
   6  -3   3      103.06      103.59      5.76 o 
   7  -3   3       65.07       64.88      5.64 o 
   8  -3   3       78.41       80.44      8.35 o 
  -9  -2   3      148.92      145.67     10.46 o 
  -8  -2   3       20.94       13.91      5.10 o 
  -7  -2   3      274.04      254.72      9.62 o 
  -6  -2   3       83.72       70.67      5.18 o 
  -5  -2   3      230.45      238.98      5.24 o 
  -4  -2   3      502.38      498.77     18.23 o 
  -3  -2   3     2052.43     2009.21     47.51 o 
  -2  -2   3     3249.40     3292.72     44.16 o 
  -1  -2   3       33.30       43.03      2.87 o 
   0  -2   3      984.28      957.93     15.07 o 
   1  -2   3     1953.89     1950.51     19.98 o 
   2  -2   3     1861.97     1852.68     19.29 o 
   3  -2   3      332.74      322.30      4.94 o 
   4  -2   3      119.95      118.34      3.47 o 
   5  -2   3       89.42       74.97      3.45 o 
   6  -2   3      420.03      406.10     12.80 o 
   7  -2   3      143.21      147.27      7.20 o 
   8  -2   3       70.61       68.98      7.27 o 
  -9  -1   3       34.79       34.83      6.33 o 
  -8  -1   3      230.44      220.24      9.64 o 
  -7  -1   3      131.29      156.01      7.69 o 
  -6  -1   3     1035.78      988.71     22.11 o 
  -5  -1   3     1453.48     1483.77     34.70 o 
  -4  -1   3      905.76      992.57     23.67 o 
  -3  -1   3      706.48      676.04     17.05 o 
  -2  -1   3     3523.82     3285.96    108.68 o 
  -1  -1   3     4024.22     3667.93     68.78 o 
   0  -1   3     3163.94     3109.41     47.76 o 
   1  -1   3     4003.58     4102.91     45.37 o 
   2  -1   3      572.92      587.62     11.08 o 
   3  -1   3      505.97      475.23      8.01 o 
   4  -1   3     1293.07     1259.74     20.60 o 
   5  -1   3      709.50      714.33     11.24 o 
   6  -1   3       67.81       77.54      5.12 o 
   7  -1   3      144.20      136.55      6.80 o 
   8  -1   3       50.21       46.00      6.45 o 
  -9   0   3      221.82      221.31     14.94 o 
  -8   0   3      315.67      317.05     13.27 o 
  -7   0   3       99.43       91.22      6.08 o 
  -6   0   3        3.01        4.78      3.53 o 
  -5   0   3       47.43       45.11      3.18 o 
  -4   0   3     1444.55     1376.64     23.10 o 
  -3   0   3      558.38      559.14     13.29 o 
  -2   0   3     2403.33     2365.71     44.89 o 
  -1   0   3     1404.16     1345.25     29.54 o 
   0   0   3     1273.39     1302.61     26.88 o 
   1   0   3     3079.29     3206.38     35.66 o 
   2   0   3      596.64      559.06      7.25 o 
   3   0   3     3799.08     3839.10     53.31 o 
   4   0   3       23.84       27.51      1.42 o 
   5   0   3      270.85      269.92      7.53 o 
   6   0   3       40.19       39.51      2.95 o 
   7   0   3      156.26      152.57      7.05 o 
   8   0   3      229.12      215.67     14.95 o 
  -9   1   3       40.29       44.91      9.22 o 
  -8   1   3      255.84      251.91     14.49 o 
  -7   1   3      158.77      159.68      7.73 o 
  -6   1   3      761.03      757.36     13.18 o 
  -5   1   3     1664.99     1722.62     23.87 o 
  -4   1   3      932.42     1017.84     17.51 o 
  -3   1   3      719.73      717.46      9.44 o 
  -2   1   3     3344.49     3309.93     44.28 o 
  -1   1   3     4422.13     4267.61    113.16 o 
   0   1   3     3691.28     3601.98    100.31 o 
   1   1   3     3575.85     3683.10     43.60 o 
   2   1   3      560.79      580.33      7.42 o 
   3   1   3      425.73      381.39      7.45 o 
   4   1   3     1471.49     1444.25     19.31 o 
   5   1   3      583.14      576.62     10.18 o 
   6   1   3       64.90       72.46      5.39 o 
   7   1   3      154.83      159.82     17.22 o 
   8   1   3       73.24       79.09     10.51 o 
  -8   2   3       26.36       24.60      7.21 o 
  -7   2   3      217.51      224.67      7.24 o 
  -6   2   3       72.52       71.74      3.80 o 
  -5   2   3      163.21      162.58      4.96 o 
  -4   2   3      738.15      737.59      9.58 o 
  -3   2   3     2016.91     2015.73     31.14 o 
  -2   2   3     3096.19     3216.13     38.11 o 
  -1   2   3       42.30       60.35      4.32 o 
   0   2   3      908.37      910.31     18.76 o 
   1   2   3     2059.68     2099.05     32.50 o 
   2   2   3     1790.56     1772.00     18.32 o 
   3   2   3      391.64      361.76      6.94 o 
   4   2   3      120.60      120.90      2.82 o 
   5   2   3      121.74      122.36      4.91 o 
   6   2   3      368.36      350.68     14.11 o 
   7   2   3      133.84      137.99     13.23 o 
  -7   3   3      368.76      382.65     10.47 o 
  -6   3   3     1099.35     1159.01     23.31 o 
  -5   3   3      112.08       99.96      4.23 o 
  -4   3   3      240.04      246.01      5.74 o 
  -3   3   3      243.86      236.50      4.23 o 
  -2   3   3     1474.17     1404.20     26.82 o 
  -1   3   3     2355.47     2364.99     44.04 o 
   0   3   3      944.74      988.98     19.75 o 
   1   3   3      740.38      729.72     12.45 o 
   2   3   3      112.60      109.91      3.23 o 
   3   3   3      606.15      583.61      9.60 o 
   4   3   3      467.53      471.58      8.03 o 
   5   3   3      643.56      635.86     16.18 o 
  -7   4   3      139.29      145.04      9.85 o 
  -6   4   3      140.56      147.21      9.03 o 
  -5   4   3      227.23      220.72      7.86 o 
  -4   4   3      370.87      352.17      9.51 o 
  -3   4   3     1519.94     1502.13     29.32 o 
  -2   4   3      484.60      488.62     10.72 o 
  -1   4   3      285.51      286.90     10.66 o 
   0   4   3      200.38      203.57      8.86 o 
   1   4   3      451.29      439.22     13.95 o 
   2   4   3     1742.29     1653.79     42.31 o 
   3   4   3      743.30      761.73     16.97 o 
   4   4   3      153.99      150.90      7.89 o 
  -7   5   3      123.79      130.20      9.99 o 
  -6   5   3      130.76      148.91     10.17 o 
  -5   5   3      680.20      665.19     16.04 o 
  -4   5   3        7.94       10.82      3.16 o 
  -3   5   3       53.62       55.21      3.73 o 
  -2   5   3      679.03      629.19     19.84 o 
  -1   5   3     1189.80     1118.32     31.17 o 
   0   5   3     1017.28      942.17     26.78 o 
   1   5   3       72.81       78.80      6.51 o 
   2   5   3       68.69       66.33      6.12 o 
   3   5   3      394.13      367.63     13.39 o 
   4   5   3      442.86      457.48     15.60 o 
  -7   6   3       21.93       23.89      7.47 o 
  -6   6   3        7.98        5.53      6.45 o 
  -5   6   3       91.91       85.66      8.50 o 
  -4   6   3      707.54      691.34     22.99 o 
  -3   6   3      220.20      222.79     11.97 o 
  -2   6   3       22.18       19.75      5.26 o 
  -1   6   3      155.17      137.60      9.14 o 
   0   6   3      310.79      291.14     12.51 o 
   1   6   3      251.89      233.70     11.01 o 
   2   6   3      260.42      232.90     10.93 o 
   3   6   3      717.37      686.89     21.95 o 
   4   6   3       27.92       34.39      6.21 o 
  -6   7   3      182.82      180.15     13.04 o 
  -5   7   3      194.47      186.40     12.44 o 
  -4   7   3       17.25       23.96      6.74 o 
  -3   7   3      101.99       93.68      9.08 o 
  -2   7   3      213.56      210.84     11.94 o 
  -1   7   3      223.40      206.99     11.62 o 
   0   7   3      387.69      371.85     15.49 o 
   1   7   3      260.08      245.69     13.02 o 
   2   7   3       73.77       66.02      8.03 o 
   3   7   3      109.74      117.44      9.63 o 
   4   7   3      224.70      230.00     12.76 o 
  -4   8   3       58.27       50.15      9.33 o 
  -3   8   3      226.10      210.46     13.52 o 
  -2   8   3       97.99      132.71     11.52 o 
  -1   8   3       64.30       63.35      9.11 o 
   0   8   3        0.62       -5.27      6.35 o 
   1   8   3      137.52      114.50     10.30 o 
   2   8   3      221.33      190.67     12.32 o 
   3   8   3        8.43       10.75      7.23 o 
  -1  -8   4       27.62       29.18      5.52 o 
   0  -8   4      245.66      261.35     10.96 o 
   1  -8   4        8.22        8.90      3.92 o 
   2  -8   4        6.80       11.88      3.58 o 
   3  -8   4       19.31       22.03      4.25 o 
  -5  -7   4       73.07       85.92      7.32 o 
  -4  -7   4      207.69      211.44      7.97 o 
  -3  -7   4      201.34      225.84     10.48 o 
  -2  -7   4       50.24       49.68      9.08 o 
  -1  -7   4      125.74      122.04      6.85 o 
   0  -7   4       91.69       96.43      4.63 o 
   1  -7   4      671.82      678.35     15.86 o 
   2  -7   4      205.60      215.63      6.19 o 
   3  -7   4       97.63      107.05      5.23 o 
   4  -7   4        5.40        5.42      4.11 o 
  -7  -6   4       60.59       51.99      8.30 o 
  -6  -6   4      340.67      342.72     14.78 o 
  -5  -6   4      127.92      118.51      5.54 o 
  -4  -6   4       18.74       21.39      4.90 o 
  -3  -6   4      109.50      111.46     10.39 o 
  -2  -6   4      480.55      473.82     20.25 o 
  -1  -6   4      748.06      735.23     17.24 o 
   0  -6   4      525.19      530.72      8.97 o 
   1  -6   4      253.56      254.53      6.78 o 
   2  -6   4        5.50        6.46      2.44 o 
   3  -6   4      406.05      421.21      9.61 o 
   4  -6   4      174.44      176.14      6.62 o 
   5  -6   4       82.61       83.75      8.85 o 
  -7  -5   4      154.02      156.15     11.46 o 
  -6  -5   4       37.17       38.28      4.64 o 
  -5  -5   4      347.93      367.12      8.94 o 
  -4  -5   4      185.11      187.35      6.77 o 
  -3  -5   4      869.69      903.22     18.49 o 
  -2  -5   4      685.91      740.52     16.87 o 
  -1  -5   4      530.11      504.14      9.58 o 
   0  -5   4      172.42      176.67      3.96 o 
   1  -5   4      200.22      192.64      3.34 o 
   2  -5   4     1574.67     1586.78     18.71 o 
   3  -5   4      341.62      333.17      7.01 o 
   4  -5   4       86.79       87.45      4.17 o 
   5  -5   4       24.38       24.63      4.18 o 
   6  -5   4      150.87      150.78     11.28 o 
  -8  -4   4       63.26       58.31      6.62 o 
  -7  -4   4      149.11      150.18      7.97 o 
  -6  -4   4      463.54      455.32     25.53 o 
  -5  -4   4      311.54      322.74     14.80 o 
  -4  -4   4        0.35       -0.50      2.04 o 
  -3  -4   4      846.55      883.73     17.84 o 
  -2  -4   4      316.33      314.45      8.51 o 
  -1  -4   4     1488.09     1471.05     24.10 o 
   0  -4   4      747.16      758.40     11.62 o 
   1  -4   4      832.75      874.14     10.49 o 
   2  -4   4      275.39      257.55      4.35 o 
   3  -4   4      590.78      603.53      9.50 o 
   4  -4   4      484.12      476.05     11.45 o 
   5  -4   4      283.17      283.64      8.43 o 
   6  -4   4       82.00       82.16      5.67 o 
   7  -4   4       35.13       37.70      6.08 o 
  -8  -3   4      283.42      276.75     10.89 o 
  -7  -3   4      157.85      142.73     14.24 o 
  -6  -3   4       80.89       82.24      4.97 o 
  -5  -3   4       78.69       72.05      6.19 o 
  -4  -3   4     1769.29     1730.76     48.20 o 
  -3  -3   4      897.00      905.66     15.11 o 
  -2  -3   4      600.49      668.87     11.05 o 
  -1  -3   4        1.86        8.28      2.98 o 
   0  -3   4      666.26      688.29     14.40 o 
   1  -3   4     2541.03     2482.98     27.93 o 
   2  -3   4      581.28      599.54      7.96 o 
   3  -3   4      846.81      900.00     12.80 o 
   4  -3   4       13.42       12.21      2.44 o 
   5  -3   4      229.00      209.27      7.11 o 
   6  -3   4       93.96       86.76      9.90 o 
   7  -3   4      200.05      184.82      9.15 o 
  -9  -2   4        5.73        7.52      5.39 o 
  -8  -2   4       58.84       54.98      6.02 o 
  -7  -2   4      538.81      545.92     16.85 o 
  -6  -2   4      341.44      338.69     10.41 o 
  -5  -2   4      767.61      743.61     23.61 o 
  -4  -2   4       54.05       52.79      4.64 o 
  -3  -2   4      489.17      438.24     26.94 o 
  -2  -2   4     2051.39     2024.23     52.43 o 
  -1  -2   4     1274.55     1234.61     22.48 o 
   0  -2   4     1875.56     1851.19     28.97 o 
   1  -2   4       70.40       78.74      2.00 o 
   2  -2   4      272.40      280.36      7.57 o 
   3  -2   4        4.15        3.23      1.56 o 
   4  -2   4     1312.58     1338.23     33.15 o 
   5  -2   4      775.87      773.51     15.69 o 
   6  -2   4       68.40       71.21      7.47 o 
   7  -2   4       37.29       36.88      5.02 o 
   8  -2   4       34.13       29.96      6.24 o 
  -9  -1   4      113.81      112.42      8.14 o 
  -8  -1   4      119.56      117.66      7.65 o 
  -7  -1   4      180.12      180.88      8.14 o 
  -6  -1   4       21.26       13.65      3.79 o 
  -5  -1   4     1024.34     1016.67     33.70 o 
  -4  -1   4     1386.46     1337.90     38.18 o 
  -3  -1   4     3597.95     3671.54    126.74 o 
  -2  -1   4      560.79      552.37     14.28 o 
  -1  -1   4     1234.28     1150.57     37.63 o 
   0  -1   4     2930.34     2971.68     39.84 o 
   1  -1   4     2365.07     2374.82     26.89 o 
   2  -1   4     1755.10     1699.64     19.84 o 
   3  -1   4       86.82       84.40      3.30 o 
   4  -1   4      332.07      335.19      7.34 o 
   5  -1   4      145.51      139.10      4.10 o 
   6  -1   4      629.61      632.88     14.20 o 
   7  -1   4      313.49      336.59     10.27 o 
   8  -1   4       23.93       35.91      6.51 o 
  -9   0   4        3.19        6.92      7.44 o 
  -8   0   4      200.40      188.15      8.97 o 
  -7   0   4      320.40      322.82     10.52 o 
  -6   0   4      406.60      426.50     11.62 o 
  -5   0   4      113.09      111.09      5.85 o 
  -4   0   4      148.09      154.52     17.71 o 
  -3   0   4       11.80       13.44      2.61 o 
  -2   0   4     3060.43     2938.05     79.47 o 
  -1   0   4     4757.77     4405.62    165.03 o 
   0   0   4     1168.53     1175.75     15.45 o 
   1   0   4      158.49      191.86      3.69 o 
   2   0   4       80.47       92.98      3.06 o 
   3   0   4     1808.42     1823.13     30.38 o 
   4   0   4      162.25      163.75      4.07 o 
   5   0   4      189.85      186.74      7.09 o 
   6   0   4      298.94      319.80      7.55 o 
   7   0   4       20.96       22.33      4.92 o 
   8   0   4       46.34       45.19      9.84 o 
  -9   1   4      104.50      103.40     11.28 o 
  -8   1   4       99.08      101.61      9.91 o 
  -7   1   4      195.11      200.97      5.82 o 
  -6   1   4       22.55       13.56      2.43 o 
  -5   1   4     1081.42     1070.78     23.50 o 
  -4   1   4     1201.68     1194.65     17.35 o 
  -3   1   4     3935.32     4094.66     54.97 o 
  -2   1   4      539.03      552.39     13.24 o 
  -1   1   4     1256.79     1268.43     20.19 o 
   0   1   4     2985.44     3094.01     43.04 o 
   1   1   4     1817.74     1832.58     22.78 o 
   2   1   4     2020.38     1935.98     27.67 o 
   3   1   4       80.09       78.12      4.13 o 
   4   1   4      327.85      322.08      8.11 o 
   5   1   4      100.19       99.26      4.29 o 
   6   1   4      662.43      653.38     15.86 o 
   7   1   4      328.83      346.68     13.20 o 
   8   1   4       11.79       21.27      8.66 o 
  -8   2   4       74.09       72.51      9.04 o 
  -7   2   4      449.26      461.01     11.51 o 
  -6   2   4      488.69      489.77      9.43 o 
  -5   2   4      691.84      696.66     12.63 o 
  -4   2   4       63.20       63.08      1.99 o 
  -3   2   4      445.90      408.11     10.81 o 
  -2   2   4     2118.41     2158.66     34.13 o 
  -1   2   4     1401.92     1356.86     33.47 o 
   0   2   4     1832.94     1796.09     54.85 o 
   1   2   4       70.39       73.91      2.46 o 
   2   2   4      306.92      334.48      4.85 o 
   3   2   4       20.23       17.74      1.45 o 
   4   2   4     1030.58     1017.53     13.45 o 
   5   2   4      910.82      928.60     15.09 o 
   6   2   4       75.60       80.83      9.95 o 
   7   2   4       38.16       55.34      6.74 o 
  -7   3   4      133.74      138.56      6.87 o 
  -6   3   4       72.59       63.58      4.45 o 
  -5   3   4       32.03       29.27      4.40 o 
  -4   3   4     1790.05     1804.92     28.61 o 
  -3   3   4      964.33      961.91     19.41 o 
  -2   3   4      588.50      631.56     11.06 o 
  -1   3   4        1.73        6.35      2.04 o 
   0   3   4      730.98      728.83     12.44 o 
   1   3   4     2668.89     2595.62     44.61 o 
   2   3   4      383.59      385.52      7.05 o 
   3   3   4      884.43      901.82     17.33 o 
   4   3   4        7.44        8.13      1.90 o 
   5   3   4      213.22      215.19      5.06 o 
   6   3   4       66.66       61.09      9.37 o 
  -7   4   4      167.22      174.74     10.18 o 
  -6   4   4      406.87      399.97     15.06 o 
  -5   4   4      425.15      417.61     11.15 o 
  -4   4   4        3.83        7.25      2.72 o 
  -3   4   4      952.54      926.92     19.18 o 
  -2   4   4      262.60      248.46     10.23 o 
  -1   4   4     1532.86     1436.75     28.56 o 
   0   4   4      818.18      800.11     17.77 o 
   1   4   4      723.12      706.09     22.14 o 
   2   4   4      265.05      259.03      7.80 o 
   3   4   4      405.77      411.52      9.23 o 
   4   4   4      563.47      588.28     17.55 o 
   5   4   4      304.72      317.20     11.17 o 
  -7   5   4      166.06      164.77     11.10 o 
  -6   5   4       37.48       30.16      6.50 o 
  -5   5   4      318.64      307.73     13.82 o 
  -4   5   4      219.25      209.65      7.29 o 
  -3   5   4      823.41      761.48     16.35 o 
  -2   5   4      733.80      760.23     23.10 o 
  -1   5   4      505.09      449.88     15.62 o 
   0   5   4      195.03      195.42      9.58 o 
   1   5   4      335.28      319.57     12.31 o 
   2   5   4     1405.78     1378.64     37.19 o 
   3   5   4      307.97      294.51     11.93 o 
   4   5   4       99.05       97.39      7.34 o 
  -7   6   4       58.19       65.25      9.00 o 
  -6   6   4      406.07      397.04     17.26 o 
  -5   6   4       79.79       54.75      7.79 o 
  -4   6   4       19.26       10.68      5.66 o 
  -3   6   4       70.37       62.65      7.26 o 
  -2   6   4      622.52      594.56     20.25 o 
  -1   6   4      821.18      753.27     23.81 o 
   0   6   4      366.27      327.03     13.55 o 
   1   6   4      289.32      276.41     12.24 o 
   2   6   4        1.28        6.72      4.88 o 
   3   6   4      447.25      443.93     16.47 o 
   4   6   4      149.25      150.72     10.39 o 
  -5   7   4       92.57       92.00     10.15 o 
  -4   7   4      176.56      149.39     11.22 o 
  -3   7   4      203.77      211.47     12.92 o 
  -2   7   4       70.39       66.08      7.91 o 
  -1   7   4      140.87      114.21      9.48 o 
   0   7   4      113.40       91.73      8.65 o 
   1   7   4      598.37      577.23     20.68 o 
   2   7   4      230.17      210.18     12.30 o 
   3   7   4       76.38       81.11      8.62 o 
   4   7   4        7.63        5.10      6.41 o 
  -4   8   4       22.31       20.43      7.83 o 
  -3   8   4      128.87      116.15     11.28 o 
  -2   8   4      167.07      180.08     12.42 o 
  -1   8   4       29.07       38.96      7.58 o 
   0   8   4      232.72      198.39     12.71 o 
   1   8   4        6.99        7.24      6.86 o 
   2   8   4        2.99        2.27      6.34 o 
   3   8   4       24.69       28.53      7.83 o 
  -1  -8   5       51.36       53.26      6.87 o 
   0  -8   5      130.18      121.24      8.84 o 
   1  -8   5       29.51       32.17      3.95 o 
   2  -8   5      155.85      161.26      7.14 o 
  -5  -7   5      178.99      178.78     10.08 o 
  -4  -7   5        9.73       12.46      4.60 o 
  -3  -7   5      109.86      110.63      6.18 o 
  -1  -7   5      483.80      494.45     22.00 o 
   0  -7   5       81.42       87.79      3.92 o 
   1  -7   5       11.24       15.62      2.94 o 
   2  -7   5       55.83       57.57      4.49 o 
   3  -7   5      108.45      104.96      5.54 o 
   4  -7   5      101.24      112.71      6.90 o 
  -7  -6   5        8.18        3.19      6.55 o 
  -6  -6   5       97.58       97.62      8.76 o 
  -5  -6   5       25.48       19.52      4.24 o 
  -4  -6   5      473.66      500.22     16.81 o 
  -3  -6   5      469.85      498.03     12.64 o 
  -2  -6   5       65.84       69.09      9.00 o 
  -1  -6   5       34.21       36.33      4.30 o 
   0  -6   5      326.87      322.18      7.27 o 
   1  -6   5      449.77      452.43      9.51 o 
   2  -6   5      118.67      139.76      5.35 o 
   3  -6   5       41.94       47.78      4.12 o 
   4  -6   5       73.46       81.88      5.23 o 
   5  -6   5       99.83       95.62     10.15 o 
  -7  -5   5      346.03      337.08     16.13 o 
  -6  -5   5      162.17      180.82     15.81 o 
  -5  -5   5      130.12      108.02      8.03 o 
  -4  -5   5      128.70      135.64      7.66 o 
  -3  -5   5      228.90      238.64      7.44 o 
  -2  -5   5      802.31      823.87     18.77 o 
  -1  -5   5      206.74      206.64      5.57 o 
   0  -5   5      814.31      849.29     12.80 o 
   1  -5   5       15.76       16.24      1.72 o 
   2  -5   5      259.35      257.09      5.75 o 
   3  -5   5      123.53      119.29      4.55 o 
   4  -5   5      436.61      445.56     10.82 o 
   5  -5   5      348.25      345.71     14.66 o 
   6  -5   5       27.74       17.83      5.32 o 
  -8  -4   5      109.34       99.11      7.56 o 
  -7  -4   5        3.05        5.74      6.17 o 
  -6  -4   5       77.00       77.01      5.23 o 
  -5  -4   5      830.93      826.73     25.89 o 
  -4  -4   5      257.63      257.21     10.39 o 
  -3  -4   5     1380.58     1432.11     63.70 o 
  -2  -4   5       60.23       83.48     14.20 o 
  -1  -4   5      104.62      109.41      3.30 o 
   0  -4   5      558.53      553.34     11.37 o 
   1  -4   5      838.80      836.16     10.41 o 
   2  -4   5     1055.28     1029.81     12.92 o 
   3  -4   5       92.25      101.46      4.22 o 
   4  -4   5       97.24       95.09      5.08 o 
   5  -4   5       59.09       47.72      4.73 o 
   6  -4   5      102.29       99.47      6.33 o 
   7  -4   5      147.17      130.67      8.63 o 
  -8  -3   5      124.33      121.53      7.93 o 
  -7  -3   5       15.39       11.65      4.53 o 
  -6  -3   5      626.95      671.13     22.79 o 
  -5  -3   5      539.93      509.97     17.63 o 
  -4  -3   5      588.95      585.97     18.69 o 
  -3  -3   5       53.24       51.98      4.73 o 
  -2  -3   5      633.41      577.41     12.47 o 
  -1  -3   5     2626.93     2656.09     54.99 o 
   0  -3   5      759.32      813.62     12.22 o 
   1  -3   5       59.97       69.01      2.19 o 
   2  -3   5      159.41      167.93      4.91 o 
   3  -3   5     1633.67     1583.01     23.78 o 
   4  -3   5      308.04      298.30      9.44 o 
   5  -3   5       75.95       80.83      5.68 o 
   6  -3   5      273.78      272.48      9.14 o 
   7  -3   5       13.53       10.37      6.14 o 
  -9  -2   5      228.92      233.40     10.79 o 
  -8  -2   5       63.61       67.62      6.50 o 
  -7  -2   5       12.34        7.20      4.16 o 
  -6  -2   5      245.16      248.17     10.03 o 
  -5  -2   5     1615.48     1610.78     46.35 o 
  -4  -2   5      539.60      495.74     16.32 o 
  -3  -2   5      163.44      147.98      6.61 o 
  -2  -2   5      316.53      327.32     14.93 o 
  -1  -2   5        1.95        3.10      1.25 o 
   0  -2   5      788.00      736.91     15.03 o 
   1  -2   5     1050.05     1057.57     12.83 o 
   2  -2   5     1866.19     1892.55     27.26 o 
   3  -2   5      243.66      248.43      5.81 o 
   4  -2   5      383.93      355.47      9.71 o 
   5  -2   5      115.37       94.24      9.76 o 
   6  -2   5      170.38      168.59      7.44 o 
   7  -2   5      165.75      176.09      8.20 o 
  -9  -1   5       47.62       42.92      8.89 o 
  -8  -1   5       74.07       65.35      6.25 o 
  -7  -1   5      738.98      732.64     18.17 o 
  -6  -1   5      726.03      677.67     26.47 o 
  -5  -1   5       37.17       38.57      5.23 o 
  -4  -1   5       25.79       27.73      3.94 o 
  -3  -1   5     1246.97     1187.55     33.68 o 
  -2  -1   5     1490.04     1450.77     64.79 o 
  -1  -1   5     1531.04     1432.35     78.85 o 
   0  -1   5     1463.90     1452.34     26.78 o 
   1  -1   5      952.36     1052.61     12.84 o 
   2  -1   5      553.38      549.85      9.45 o 
   3  -1   5      780.02      772.90     15.24 o 
   4  -1   5     1553.95     1517.11     21.86 o 
   5  -1   5      526.26      498.74     11.62 o 
   6  -1   5       68.97       70.43      6.47 o 
   7  -1   5       51.24       45.48      5.41 o 
  -9   0   5       70.49       61.55      9.76 o 
  -8   0   5      248.35      250.35     13.48 o 
  -7   0   5       13.04       10.54      2.69 o 
  -6   0   5      843.40      843.78     19.33 o 
  -5   0   5       13.58        8.60      2.41 o 
  -4   0   5     2105.09     2073.57     57.70 o 
  -3   0   5      432.57      354.88     12.02 o 
  -2   0   5      185.40      217.91      6.86 o 
  -1   0   5       18.75       23.62      2.38 o 
   0   0   5      188.81      167.16      3.50 o 
   1   0   5     8940.76     9178.12    124.53 o 
   2   0   5       20.85       16.13      1.87 o 
   3   0   5       57.03       60.12      3.16 o 
   4   0   5      236.41      244.30      7.12 o 
   5   0   5      337.52      338.42      9.14 o 
   6   0   5      248.10      257.19      9.58 o 
   7   0   5        7.10        2.38      4.63 o 
   8   0   5      111.89      111.31     12.59 o 
  -9   1   5       44.69       41.91      8.84 o 
  -8   1   5       61.98       70.55      8.94 o 
  -7   1   5      864.18      891.97     15.71 o 
  -6   1   5      628.19      636.32     15.36 o 
  -5   1   5       39.64       45.64      4.51 o 
  -4   1   5       25.30       35.40      2.03 o 
  -3   1   5     1399.16     1379.19     38.88 o 
  -2   1   5     1051.64     1039.10     20.80 o 
  -1   1   5     1433.71     1465.91     23.45 o 
   0   1   5     1673.17     1653.06     23.11 o 
   1   1   5      970.06     1028.23     17.60 o 
   2   1   5      626.95      625.05     10.47 o 
   3   1   5      602.15      606.84     10.61 o 
   4   1   5     1751.42     1782.69     30.63 o 
   5   1   5      506.57      506.79      9.97 o 
   6   1   5       47.93       52.32      4.85 o 
   7   1   5       52.48       48.36      6.75 o 
  -8   2   5       88.00       89.81      9.74 o 
  -7   2   5       10.17       10.16      3.79 o 
  -6   2   5      289.33      306.26     11.12 o 
  -5   2   5     1460.03     1525.82     24.99 o 
  -4   2   5      607.07      618.61      9.68 o 
  -3   2   5      209.42      212.36      5.46 o 
  -2   2   5      287.44      311.45      7.84 o 
  -1   2   5        3.06        3.97      1.21 o 
   0   2   5      669.37      640.52      8.49 o 
   1   2   5     1164.71     1224.22     15.61 o 
   2   2   5     1814.01     1859.13     24.05 o 
   3   2   5      219.68      224.96      5.08 o 
   4   2   5      380.31      381.15      6.39 o 
   5   2   5      175.38      174.74      4.42 o 
   6   2   5      173.16      175.44     11.11 o 
   7   2   5      153.04      154.37     14.88 o 
  -7   3   5       23.24       30.69      5.37 o 
  -6   3   5      633.69      674.30     15.25 o 
  -5   3   5      544.68      567.68     11.05 o 
  -4   3   5      558.09      568.56     12.09 o 
  -3   3   5       17.53       14.62      2.90 o 
  -2   3   5      548.62      509.12     10.90 o 
  -1   3   5     2602.28     2608.38     40.55 o 
   0   3   5      838.59      885.50     15.03 o 
   1   3   5       72.67       80.13      6.92 o 
   2   3   5      208.68      219.32      7.98 o 
   3   3   5     1636.15     1624.58     27.64 o 
   4   3   5      278.56      280.24      6.09 o 
   5   3   5       68.19       68.36      3.57 o 
   6   3   5      274.38      298.37     17.49 o 
   7   3   5       19.24       22.35      9.04 o 
  -7   4   5        6.03       13.30      5.80 o 
  -6   4   5       56.50       45.31      6.36 o 
  -5   4   5      974.93      998.57     21.53 o 
  -4   4   5      199.90      202.07      6.85 o 
  -3   4   5     1252.65     1218.51     24.43 o 
  -2   4   5       61.63       65.57      8.26 o 
  -1   4   5       79.06       76.24     11.83 o 
   0   4   5      562.02      553.38     13.14 o 
   1   4   5      612.98      611.84     11.39 o 
   2   4   5     1254.77     1213.03     26.97 o 
   3   4   5      126.09      131.49      5.99 o 
   4   4   5       99.36      103.26      5.80 o 
   5   4   5       40.38       44.11      7.93 o 
  -7   5   5      340.15      327.10     14.97 o 
  -6   5   5      177.86      182.52     11.59 o 
  -5   5   5       97.76       87.18      7.93 o 
  -4   5   5      135.57      140.92      8.16 o 
  -3   5   5      173.61      160.70      5.66 o 
  -2   5   5      826.69      746.33     23.06 o 
  -1   5   5      168.15      169.32      9.32 o 
   0   5   5      840.81      865.13     24.28 o 
   1   5   5       19.42       10.35      3.29 o 
   2   5   5      247.11      265.14      9.02 o 
   3   5   5      196.71      187.19     10.21 o 
   4   5   5      382.51      381.90     14.28 o 
  -7   6   5        5.37        8.79      7.33 o 
  -6   6   5       89.11       90.00      9.58 o 
  -5   6   5       46.60       49.46      7.74 o 
  -4   6   5      469.62      433.32     17.17 o 
  -3   6   5      461.65      462.83     17.87 o 
  -2   6   5       42.60       52.44      7.04 o 
  -1   6   5       22.55       19.81      5.68 o 
   0   6   5      329.94      323.31     14.03 o 
   1   6   5      499.91      480.35     17.59 o 
   2   6   5       71.78       74.03      7.54 o 
   3   6   5       60.26       55.97      7.04 o 
   4   6   5       69.03       77.10      7.79 o 
  -5   7   5      164.02      178.30     12.90 o 
  -4   7   5       16.19       16.53      6.70 o 
  -3   7   5      140.15      156.80     11.19 o 
  -2   7   5      285.00      290.36     14.63 o 
  -1   7   5      443.64      420.97     17.47 o 
   0   7   5      108.72      117.43      9.96 o 
   1   7   5        8.32        6.67      5.89 o 
   2   7   5       57.38       57.04      7.81 o 
   3   7   5       92.50       94.85      9.35 o 
   4   7   5      119.60      125.82     10.38 o 
  -4   8   5      157.33      154.05     12.60 o 
  -3   8   5       11.56        7.31      6.77 o 
  -2   8   5       88.58       89.62      9.78 o 
  -1   8   5       50.72       56.28      8.70 o 
   0   8   5      108.39       93.10     10.12 o 
   1   8   5       45.97       55.83      8.39 o 
   2   8   5      151.60      157.47     12.27 o 
  -1  -8   6        4.84        0.86      5.78 o 
   0  -8   6       80.64       91.23      5.57 o 
   1  -8   6        7.42        5.88      4.54 o 
   2  -8   6      101.42      106.10      6.33 o 
  -5  -7   6       81.59      101.14      8.28 o 
  -4  -7   6      122.79      136.92      8.86 o 
  -3  -7   6      310.50      356.52     13.50 o 
  -2  -7   6       16.31       22.02      3.62 o 
  -1  -7   6       58.46       66.63      3.69 o 
   0  -7   6      111.69      113.88      5.11 o 
   1  -7   6      334.15      357.79      8.89 o 
   2  -7   6       80.23       80.06      4.88 o 
   3  -7   6        4.42        7.48      3.76 o 
   4  -7   6       87.06       79.26      6.46 o 
  -6  -6   6      127.80      120.56      9.50 o 
  -5  -6   6      152.47      159.21      9.59 o 
  -4  -6   6      227.94      216.91     10.58 o 
  -3  -6   6      199.61      210.33      9.59 o 
  -2  -6   6      146.01      154.86      6.99 o 
  -1  -6   6      637.76      668.13     16.91 o 
   0  -6   6      104.14      115.60      4.75 o 
   1  -6   6       98.87      104.47      4.89 o 
   2  -6   6       59.92       68.32      4.43 o 
   3  -6   6      161.43      161.09      6.57 o 
   4  -6   6      216.81      185.81      7.28 o 
   5  -6   6       26.56       31.09      4.79 o 
  -7  -5   6        1.01        0.07      6.23 o 
  -6  -5   6       84.87       86.81      8.28 o 
  -5  -5   6      439.77      419.73     15.74 o 
  -4  -5   6      326.14      342.67     13.27 o 
  -3  -5   6        9.86        5.70      3.73 o 
  -2  -5   6      636.00      708.48     21.08 o 
  -1  -5   6      100.02       85.10      3.88 o 
   0  -5   6      922.02      948.05     14.58 o 
   1  -5   6      302.44      302.76      7.55 o 
   2  -5   6      205.31      196.27      5.29 o 
   3  -5   6      564.92      583.65     12.69 o 
   4  -5   6      141.59      144.66      6.62 o 
   5  -5   6       68.53       76.50      5.68 o 
   6  -5   6       42.74       27.27      5.77 o 
  -8  -4   6       79.10       75.34      6.91 o 
  -7  -4   6      178.15      161.66     11.07 o 
  -6  -4   6      284.86      264.25     12.85 o 
  -5  -4   6      160.53      155.39      9.09 o 
  -4  -4   6       94.24       84.41      6.47 o 
  -3  -4   6      654.84      664.10     20.80 o 
  -2  -4   6      666.34      672.16     14.66 o 
  -1  -4   6      698.57      718.99     12.69 o 
   0  -4   6      209.11      218.33      4.94 o 
   1  -4   6      165.62      177.99      4.17 o 
   2  -4   6      620.21      612.76      8.75 o 
   3  -4   6      435.00      446.01      9.00 o 
   4  -4   6      122.05      120.09     12.15 o 
   5  -4   6       17.12       20.13      4.25 o 
   6  -4   6       46.58       51.23      5.50 o 
  -8  -3   6       59.98       54.94      8.89 o 
  -7  -3   6       68.85       63.19      8.13 o 
  -6  -3   6      335.04      301.39     13.79 o 
  -5  -3   6      118.96      102.71      7.80 o 
  -4  -3   6      736.82      709.94     22.33 o 
  -3  -3   6      847.36      790.83     23.85 o 
  -2  -3   6        0.59        2.32      1.85 o 
  -1  -3   6      196.92      174.10      5.68 o 
   0  -3   6      208.48      214.00      4.18 o 
   1  -3   6     1221.04     1222.21     17.95 o 
   2  -3   6      646.39      630.60     11.00 o 
   3  -3   6       25.79       26.28      4.16 o 
   4  -3   6       56.07       52.66      4.38 o 
   5  -3   6      245.13      243.04      8.33 o 
   6  -3   6      197.57      211.31      8.58 o 
   7  -3   6      131.26      137.65     13.70 o 
  -9  -2   6       63.36       65.34     10.14 o 
  -8  -2   6       45.83       45.44      5.87 o 
  -7  -2   6      521.35      522.13     14.33 o 
  -6  -2   6      306.29      316.82     13.97 o 
  -5  -2   6       60.82       62.86      6.15 o 
  -4  -2   6      187.60      178.86      8.53 o 
  -3  -2   6      328.71      322.62     11.69 o 
  -2  -2   6     1953.53     1931.38     65.31 o 
  -1  -2   6      907.24      984.78     20.72 o 
   0  -2   6     1028.19     1042.52     13.89 o 
   1  -2   6      278.15      305.89      6.94 o 
   2  -2   6     2009.24     2014.17     29.37 o 
   3  -2   6      697.33      708.84     22.13 o 
   4  -2   6      147.36      139.29      6.02 o 
   5  -2   6       93.59       92.13      5.68 o 
   6  -2   6       11.21        7.52      4.17 o 
   7  -2   6        3.25        5.15      5.35 o 
  -9  -1   6      100.66      102.57      7.90 o 
  -8  -1   6       66.01       51.95      7.79 o 
  -7  -1   6      110.83      104.33     12.09 o 
  -6  -1   6       78.56       84.68      7.85 o 
  -5  -1   6      722.48      733.91     23.84 o 
  -4  -1   6      872.06      788.99     24.33 o 
  -3  -1   6      871.15      846.85     25.22 o 
  -2  -1   6      562.52      582.62     18.25 o 
  -1  -1   6      388.25      423.62     14.07 o 
   0  -1   6     1256.06     1226.46     18.52 o 
   1  -1   6     1763.32     1732.03     28.80 o 
   2  -1   6     1303.18     1329.94     20.23 o 
   3  -1   6      238.62      235.02      5.95 o 
   4  -1   6      278.81      251.77      7.63 o 
   5  -1   6      136.36      132.04     10.06 o 
   6  -1   6      179.90      194.00      7.98 o 
   7  -1   6      146.81      152.18      9.29 o 
  -9   0   6       11.86        4.27      7.51 o 
  -8   0   6      275.15      305.03     10.98 o 
  -7   0   6      103.70       99.23     12.18 o 
  -6   0   6      182.52      187.70      7.78 o 
  -5   0   6     1187.98     1165.40     25.70 o 
  -4   0   6     1336.04     1314.53     38.07 o 
  -2   0   6     1108.10     1025.05     29.61 o 
  -1   0   6     4847.80     4963.92    209.06 o 
   0   0   6      770.27      837.04     16.69 o 
   1   0   6     1478.35     1629.66     23.96 o 
   2   0   6       68.20       72.05      3.28 o 
   3   0   6     1636.36     1522.70     23.24 o 
   4   0   6      720.04      704.36     14.52 o 
   5   0   6       19.01       15.82      5.34 o 
   6   0   6       15.19       22.92      5.48 o 
   7   0   6        0.86        0.68      4.98 o 
  -9   1   6      119.66      108.62     11.44 o 
  -8   1   6       66.86       74.14      9.11 o 
  -7   1   6      102.33       98.82      4.73 o 
  -6   1   6       41.19       45.72      4.30 o 
  -5   1   6      793.49      838.21     13.20 o 
  -4   1   6      792.61      804.92     17.38 o 
  -3   1   6      710.83      732.24     22.31 o 
  -2   1   6      651.81      706.91     21.20 o 
  -1   1   6      345.31      377.49     12.52 o 
   0   1   6     1524.33     1449.93     29.72 o 
   1   1   6     1793.97     1728.26     28.60 o 
   2   1   6     1205.69     1253.80     19.87 o 
   3   1   6      300.97      308.57      7.81 o 
   4   1   6      307.26      296.97      8.18 o 
   5   1   6      123.28      119.47      4.44 o 
   6   1   6      157.57      159.26      7.34 o 
   7   1   6      130.36      149.99     13.51 o 
  -8   2   6       66.04       65.87      8.61 o 
  -7   2   6      465.09      489.30     12.53 o 
  -6   2   6      323.41      307.71     10.01 o 
  -5   2   6       90.52      107.24      5.56 o 
  -4   2   6      218.84      227.53      5.86 o 
  -3   2   6      356.30      341.77      8.40 o 
  -2   2   6     1958.04     2043.10     27.90 o 
  -1   2   6      746.92      866.07     17.19 o 
   0   2   6     1140.84     1193.61     26.97 o 
   1   2   6      285.13      307.82      8.11 o 
   2   2   6     1988.41     2027.38     41.16 o 
   3   2   6      766.53      771.77     12.86 o 
   4   2   6       93.39       93.51      3.40 o 
   5   2   6      118.30      132.12      6.38 o 
   6   2   6       13.62       18.34      5.47 o 
  -7   3   6       78.47       79.64      7.30 o 
  -6   3   6      319.64      339.80     16.16 o 
  -5   3   6      110.91      119.85      4.78 o 
  -4   3   6      708.60      737.92     11.58 o 
  -3   3   6      866.18      904.88     15.83 o 
  -2   3   6        4.04        5.05      1.49 o 
  -1   3   6      197.57      180.34      9.72 o 
   0   3   6      228.07      237.51      9.19 o 
   1   3   6     1344.89     1379.42     29.64 o 
   2   3   6      618.42      637.03     12.20 o 
   3   3   6       24.63       26.81      2.94 o 
   4   3   6       59.07       57.70      3.14 o 
   5   3   6      250.46      274.77     20.31 o 
   6   3   6      194.21      216.86     15.06 o 
  -7   4   6      195.72      208.72     11.65 o 
  -6   4   6      264.99      259.49     12.55 o 
  -5   4   6      128.07      133.78      7.80 o 
  -4   4   6       82.95       84.01      4.95 o 
  -3   4   6      717.96      729.40     17.74 o 
  -2   4   6      572.97      570.75      9.00 o 
  -1   4   6      622.95      641.26     15.11 o 
   0   4   6      280.51      276.07      6.27 o 
   1   4   6      172.11      180.83     10.06 o 
   2   4   6      677.81      660.67     12.75 o 
   3   4   6      449.06      471.40     10.14 o 
   4   4   6      102.43      114.44      5.25 o 
   5   4   6       22.51       18.99      7.28 o 
   6   4   6       42.80       51.12      9.30 o 
  -7   5   6        0.22        6.47      6.24 o 
  -6   5   6      111.11      117.73      9.72 o 
  -5   5   6      392.24      403.90     16.01 o 
  -4   5   6      297.99      280.40     12.92 o 
  -3   5   6       43.57       47.07      6.40 o 
  -2   5   6      672.10      670.81     21.53 o 
  -1   5   6      115.23      101.92      5.94 o 
   0   5   6      833.34      826.45     30.17 o 
   1   5   6      395.17      399.78     15.15 o 
   2   5   6      282.36      263.37     11.89 o 
   3   5   6      518.56      540.19     18.13 o 
   4   5   6      152.52      156.66      9.84 o 
  -6   6   6      148.92      160.85     12.00 o 
  -5   6   6      171.63      163.82     11.16 o 
  -4   6   6      215.04      186.78     11.45 o 
  -3   6   6      166.47      162.32     11.25 o 
  -2   6   6      124.06      112.92      8.98 o 
  -1   6   6      712.33      681.06     22.55 o 
   0   6   6       72.09       74.91      7.64 o 
   1   6   6       89.36       76.52      7.58 o 
   2   6   6       34.15       25.20      6.14 o 
   3   6   6      158.81      164.07     10.64 o 
   4   6   6      257.47      258.52     13.01 o 
  -5   7   6       92.48       88.36      9.91 o 
  -4   7   6      126.48      148.53     11.91 o 
  -3   7   6      276.73      264.51     14.62 o 
  -2   7   6       25.27       33.93      7.07 o 
  -1   7   6       43.43       30.29      7.33 o 
   0   7   6      175.01      162.85     11.75 o 
   1   7   6      323.71      318.17     15.27 o 
   2   7   6       91.36       84.23      9.22 o 
   3   7   6        5.11       14.60      6.45 o 
   4   7   6       96.31       92.25      9.67 o 
  -3   8   6       83.43       76.31     10.11 o 
  -2   8   6      249.25      239.88     14.89 o 
  -1   8   6        4.41       10.40      6.83 o 
   0   8   6       89.88       76.75      9.29 o 
   1   8   6        8.41        4.51      6.34 o 
   2   8   6       96.53       96.53     10.49 o 
  -1  -8   7        8.77        8.01      3.80 o 
   0  -8   7      152.98      151.32     12.96 o 
   1  -8   7      132.74      124.45      7.00 o 
  -5  -7   7      108.26      110.99      8.99 o 
  -4  -7   7       41.34       57.79      6.89 o 
  -3  -7   7       68.98       74.23      7.07 o 
  -2  -7   7       83.53       88.23      6.74 o 
  -1  -7   7      234.50      228.72     13.66 o 
   0  -7   7      124.06      132.81      5.84 o 
   1  -7   7       11.20        9.87      3.58 o 
   2  -7   7       47.75       45.78      4.62 o 
   3  -7   7       95.12      100.99      6.01 o 
  -6  -6   7      107.95       90.36      8.66 o 
  -5  -6   7      291.95      299.61     13.46 o 
  -4  -6   7       51.48       55.22      6.46 o 
  -3  -6   7      197.23      211.21     10.71 o 
  -2  -6   7      165.42      167.73      8.79 o 
  -1  -6   7       74.26       83.75     10.74 o 
   0  -6   7      290.24      294.84      7.88 o 
   1  -6   7      243.20      232.82      7.31 o 
   2  -6   7      308.31      306.46     11.90 o 
   3  -6   7       26.93       24.57      4.26 o 
   4  -6   7       16.41       10.95      4.30 o 
  -7  -5   7      119.30      114.99     10.20 o 
  -6  -5   7      171.23      170.14     10.81 o 
  -5  -5   7       24.99       23.84      5.57 o 
  -4  -5   7       30.76       34.29      5.75 o 
  -3  -5   7       87.79       93.81      7.54 o 
  -2  -5   7      913.70      925.36     27.82 o 
  -1  -5   7       68.57       80.73      4.86 o 
   0  -5   7      178.88      173.25      6.33 o 
   1  -5   7       92.94       87.09      4.66 o 
   2  -5   7      498.20      503.95     11.55 o 
   3  -5   7      182.89      173.91      8.95 o 
   4  -5   7       12.90       14.65      4.67 o 
   5  -5   7      236.65      246.21      9.04 o 
  -8  -4   7       32.97       34.61      5.89 o 
  -7  -4   7       94.41       89.93      9.14 o 
  -6  -4   7      157.39      150.19      9.82 o 
  -5  -4   7      472.65      453.47     16.93 o 
  -4  -4   7      274.97      279.96     12.17 o 
  -3  -4   7      486.29      477.86     16.76 o 
  -2  -4   7       88.73      100.42      4.98 o 
  -1  -4   7      266.23      265.55      6.53 o 
   0  -4   7      675.83      694.09     11.50 o 
   1  -4   7      438.86      472.59     10.81 o 
   2  -4   7      460.90      465.42      9.17 o 
   3  -4   7      169.30      172.27      7.65 o 
   4  -4   7       58.43       56.64      4.93 o 
   5  -4   7      129.11      132.28      8.62 o 
   6  -4   7       74.08       77.51     11.18 o 
  -8  -3   7      270.33      251.64     26.85 o 
  -7  -3   7      137.24      115.51      9.89 o 
  -6  -3   7       81.78       70.38      7.57 o 
  -5  -3   7      586.53      565.55     19.68 o 
  -4  -3   7      432.58      433.06     15.73 o 
  -3  -3   7     1109.41     1058.57     31.38 o 
  -2  -3   7      174.26      168.31      8.54 o 
  -1  -3   7      459.52      453.66      9.15 o 
   0  -3   7      125.31      130.81      3.61 o 
   1  -3   7       63.95       69.77      3.32 o 
   2  -3   7       28.26       33.86      3.29 o 
   3  -3   7      556.28      524.90     13.52 o 
   4  -3   7      769.83      783.69     16.49 o 
   5  -3   7       24.56       25.64      4.52 o 
   6  -3   7       19.08       11.57      4.72 o 
  -9  -2   7      170.24      159.17      9.43 o 
  -8  -2   7       13.98       11.02      4.86 o 
  -7  -2   7      123.77      116.98      9.85 o 
  -6  -2   7       61.52       82.84      7.82 o 
  -5  -2   7      319.61      282.17     12.24 o 
  -4  -2   7     1917.95     1844.14     52.31 o 
  -3  -2   7      235.63      212.30      9.60 o 
  -2  -2   7      304.80      327.03     12.24 o 
  -1  -2   7      563.83      538.39     12.81 o 
   0  -2   7     1776.38     1762.38     26.89 o 
   1  -2   7      723.14      721.61     14.02 o 
   2  -2   7       65.73       63.43      3.40 o 
   3  -2   7      321.55      311.27      7.46 o 
   4  -2   7      447.87      440.19     11.06 o 
   5  -2   7      137.77      137.99     10.00 o 
   6  -2   7       51.98       38.41      5.28 o 
   7  -2   7       79.62       77.16      9.82 o 
  -9  -1   7       31.74       35.50      8.90 o 
  -8  -1   7       30.36       30.03      5.26 o 
  -7  -1   7      256.50      251.13      9.43 o 
  -6  -1   7      556.79      524.10     19.32 o 
  -5  -1   7        3.53        1.56      4.07 o 
  -4  -1   7       24.71       22.21      4.28 o 
  -3  -1   7     1021.49      937.40     28.16 o 
  -2  -1   7     1725.30     1605.15     45.53 o 
  -1  -1   7      137.45      148.22      5.48 o 
   0  -1   7       30.70       31.66      2.71 o 
   1  -1   7       43.56       48.49      3.27 o 
   2  -1   7      298.23      278.61      6.52 o 
   3  -1   7      151.53      148.93      6.47 o 
   4  -1   7      366.61      383.48     15.52 o 
   5  -1   7      537.94      543.00     13.18 o 
   6  -1   7       25.86       30.35      4.93 o 
   7  -1   7       91.79       81.91      7.72 o 
  -9   0   7       28.30       31.62      8.55 o 
  -8   0   7        9.62        1.76      4.54 o 
  -7   0   7       74.70       64.81      5.55 o 
  -6   0   7      215.51      235.02      8.50 o 
  -5   0   7      644.27      614.43     21.09 o 
  -4   0   7     1080.29     1046.36     31.47 o 
  -3   0   7      735.04      681.33     21.43 o 
  -2   0   7      170.48      164.55      7.85 o 
  -1   0   7      702.63      605.74     19.33 o 
   0   0   7      226.82      222.36      5.81 o 
   1   0   7     1660.69     1671.27     28.40 o 
   2   0   7      679.87      657.33     11.62 o 
   3   0   7       67.01       56.67      4.00 o 
   4   0   7        4.92        1.17      3.03 o 
   5   0   7       76.97       64.53      5.10 o 
   6   0   7      437.86      453.77     12.33 o 
   7   0   7        2.18        0.63      8.07 o 
  -9   1   7       41.14       40.36      8.75 o 
  -8   1   7       21.87       26.27      7.39 o 
  -7   1   7      220.98      220.97      8.65 o 
  -6   1   7      568.32      552.11     10.92 o 
  -5   1   7        1.20        1.87      1.94 o 
  -4   1   7       11.00        9.74      3.93 o 
  -3   1   7     1081.95     1114.35     32.69 o 
  -2   1   7     1764.69     1743.47     48.83 o 
  -1   1   7      146.69      149.09      7.07 o 
   0   1   7        8.08        8.79      2.66 o 
   1   1   7       36.54       41.50      2.95 o 
   2   1   7      366.92      372.00      7.72 o 
   3   1   7      129.21      124.66      5.36 o 
   4   1   7      280.30      304.32      8.65 o 
   5   1   7      556.85      579.03     16.08 o 
   6   1   7       27.13       25.57      5.99 o 
   7   1   7      111.52      119.73     12.72 o 
  -8   2   7       13.94       14.49      6.72 o 
  -7   2   7      109.12      122.25      6.41 o 
  -6   2   7      109.13      133.12      9.50 o 
  -5   2   7      393.88      402.15      9.01 o 
  -4   2   7     1821.34     1924.51     38.97 o 
  -3   2   7      318.68      342.02      9.36 o 
  -2   2   7      298.72      334.53     11.93 o 
  -1   2   7      594.88      611.67     18.45 o 
   0   2   7     1678.50     1700.44     62.38 o 
   1   2   7      619.59      619.58     14.39 o 
   2   2   7      113.99      116.17      4.54 o 
   3   2   7      301.56      296.22     11.44 o 
   4   2   7      404.41      403.87      8.65 o 
   5   2   7      147.03      161.41     10.03 o 
   6   2   7      101.02       99.28     12.24 o 
  -7   3   7      133.26      107.38      8.66 o 
  -6   3   7       44.95       43.11      4.40 o 
  -5   3   7      648.14      661.64     11.00 o 
  -4   3   7      419.29      437.95      9.28 o 
  -3   3   7     1193.03     1280.38     34.27 o 
  -2   3   7      178.54      176.87      5.78 o 
  -1   3   7      405.96      422.42     14.89 o 
   0   3   7      122.04      133.41      3.08 o 
   1   3   7       61.33       71.09      4.82 o 
   2   3   7       37.89       43.81      4.52 o 
   3   3   7      518.44      509.11     11.13 o 
   4   3   7      807.08      842.12     25.66 o 
   5   3   7       10.82        7.43      6.56 o 
   6   3   7       18.10       13.67      7.96 o 
  -7   4   7      105.42       95.14      8.90 o 
  -6   4   7      118.09      144.67      9.76 o 
  -5   4   7      435.92      449.40     12.17 o 
  -4   4   7      411.66      437.67      9.88 o 
  -3   4   7      478.64      494.78     14.79 o 
  -2   4   7       88.06       97.67      2.99 o 
  -1   4   7      270.29      271.33      6.44 o 
   0   4   7      731.53      740.31     13.72 o 
   1   4   7      325.12      349.43      8.14 o 
   2   4   7      394.62      402.52      9.33 o 
   3   4   7      196.89      206.90      7.77 o 
   4   4   7       55.50       61.72     10.28 o 
   5   4   7      137.25      124.82     11.89 o 
   6   4   7       44.49       40.81      9.59 o 
  -7   5   7      117.13      127.27     10.46 o 
  -6   5   7      174.32      176.19     11.29 o 
  -5   5   7       15.85        6.06      5.82 o 
  -4   5   7       48.73       49.21      6.99 o 
  -3   5   7       93.01       96.37      8.40 o 
  -2   5   7      952.26      938.28     28.29 o 
  -1   5   7       89.49       81.20      7.55 o 
   0   5   7      164.86      161.91      9.89 o 
   1   5   7      106.17       88.23      7.68 o 
   2   5   7      462.93      461.52     11.97 o 
   3   5   7      191.99      190.63      7.66 o 
   4   5   7       42.65       42.82      6.43 o 
  -6   6   7      100.97      108.42     10.62 o 
  -5   6   7      321.74      323.44     15.86 o 
  -4   6   7       40.69       45.51      7.75 o 
  -3   6   7      218.13      230.38     13.11 o 
  -2   6   7      152.11      148.58     10.33 o 
  -1   6   7       97.48       92.39      8.65 o 
   0   6   7      219.24      226.22     12.03 o 
   1   6   7      212.12      225.59     11.86 o 
   2   6   7      338.51      328.20     14.68 o 
   3   6   7       22.22       22.63      6.33 o 
   4   6   7       10.65        1.60      5.63 o 
  -5   7   7      100.34      118.82     11.11 o 
  -4   7   7       29.38       26.45      7.84 o 
  -3   7   7       46.11       54.92      8.27 o 
  -2   7   7      137.13      130.06     10.82 o 
  -1   7   7      258.89      229.59     13.03 o 
   0   7   7      115.14      113.31     10.34 o 
   1   7   7       11.03       17.97      6.82 o 
   2   7   7       49.05       52.05      8.32 o 
   3   7   7      118.66      118.15     10.31 o 
  -3   8   7        2.41       -2.46      7.44 o 
  -2   8   7       21.63       18.87      7.83 o 
  -1   8   7       18.45       11.77      7.13 o 
   0   8   7      126.38      126.66     11.84 o 
   1   8   7      142.14      163.04     12.85 o 
  -2  -8   8      240.23      227.56     11.66 o 
  -1  -8   8       32.32       32.22      4.85 o 
  -5  -7   8       85.80       90.60      9.00 o 
  -4  -7   8       84.11       87.82      8.41 o 
  -3  -7   8       90.78       98.70      8.51 o 
  -2  -7   8       33.67       29.76      5.77 o 
  -1  -7   8       88.19       84.82      5.11 o 
   0  -7   8       68.30       67.44      4.90 o 
   1  -7   8      156.89      167.49      7.08 o 
   2  -7   8       66.33       64.54      5.23 o 
  -6  -6   8       55.12       54.00      8.08 o 
  -5  -6   8       62.04       65.54      7.88 o 
  -4  -6   8       56.13       55.00      6.96 o 
  -3  -6   8      362.73      382.23     15.41 o 
  -2  -6   8      102.35      119.05      8.76 o 
  -1  -6   8      234.42      235.00      7.36 o 
   0  -6   8       72.07       80.00      5.97 o 
   1  -6   8       72.03       81.19      5.19 o 
   2  -6   8      108.26      107.44      6.36 o 
   3  -6   8      134.04      141.39      7.05 o 
   4  -6   8      114.77      109.52      6.79 o 
  -7  -5   8       13.36       20.12      7.13 o 
  -6  -5   8       96.77      109.82      9.42 o 
  -5  -5   8       62.44       53.64      7.04 o 
  -4  -5   8      875.83      925.77     29.54 o 
  -3  -5   8        6.33        4.33      4.61 o 
  -2  -5   8       26.33       25.70      5.32 o 
  -1  -5   8      131.90      131.63      6.41 o 
   0  -5   8      276.43      279.47      7.91 o 
   1  -5   8      404.02      399.23     10.01 o 
   2  -5   8       35.69       35.56      4.27 o 
   3  -5   8       85.87       88.31      5.78 o 
   4  -5   8       31.52       36.09      4.96 o 
   5  -5   8      116.26      115.05      8.13 o 
  -8  -4   8       45.78       63.60      9.57 o 
  -7  -4   8      136.13      132.03     10.92 o 
  -6  -4   8      136.87      112.60      9.40 o 
  -5  -4   8       99.34      103.66      8.27 o 
  -4  -4   8      107.73      109.67      8.31 o 
  -3  -4   8      260.36      258.75     11.75 o 
  -2  -4   8      763.59      731.63     23.76 o 
  -1  -4   8      372.35      373.80     11.46 o 
   0  -4   8      451.11      457.71      8.92 o 
   1  -4   8       53.71       59.36      4.19 o 
   2  -4   8      350.19      340.53      7.90 o 
   3  -4   8      559.25      541.15     12.85 o 
   4  -4   8      241.97      235.59      8.65 o 
   5  -4   8       33.12       26.89      4.97 o 
  -8  -3   8       27.95       18.03      7.37 o 
  -7  -3   8       23.11       16.54      6.25 o 
  -6  -3   8      275.61      286.42     13.46 o 
  -5  -3   8      623.41      616.58     21.56 o 
  -4  -3   8       34.26       39.19      5.54 o 
  -3  -3   8      187.30      208.53     10.18 o 
  -1  -3   8      677.35      655.70     15.62 o 
   0  -3   8      174.52      173.94      7.32 o 
   1  -3   8      126.60      134.20      5.48 o 
   2  -3   8      480.55      477.80      9.67 o 
   3  -3   8        8.24       12.34      3.53 o 
   4  -3   8      100.10       97.78      6.02 o 
   5  -3   8        8.32       11.07      4.41 o 
   6  -3   8      188.34      189.06     10.17 o 
  -8  -2   8       38.01       44.53      5.81 o 
  -7  -2   8      141.01      145.13     10.88 o 
  -6  -2   8      272.20      248.10     12.59 o 
  -5  -2   8       35.64       35.70      5.74 o 
  -4  -2   8       67.44       51.15      5.72 o 
  -3  -2   8      299.85      274.98     11.63 o 
  -2  -2   8     1827.81     1817.54     51.80 o 
  -1  -2   8      383.55      380.72     14.50 o 
   0  -2   8       33.36       26.06      2.97 o 
   1  -2   8        2.04        5.79      2.47 o 
   2  -2   8      250.27      250.55      6.93 o 
   3  -2   8      540.86      538.24     12.52 o 
   4  -2   8      157.09      150.30      7.00 o 
   5  -2   8       96.06       97.10      6.41 o 
   6  -2   8       67.98       61.33      7.06 o 
  -9  -1   8       53.53       55.07      9.55 o 
  -8  -1   8       45.22       28.23      5.29 o 
  -7  -1   8       85.80       92.05      6.45 o 
  -6  -1   8      203.38      199.89     11.27 o 
  -5  -1   8      593.22      582.60     20.40 o 
  -4  -1   8      795.14      749.59     24.06 o 
  -3  -1   8      350.77      347.81     13.44 o 
  -2  -1   8      493.01      460.63     16.35 o 
  -1  -1   8      561.87      560.74     19.09 o 
   0  -1   8      364.78      347.17      8.27 o 
   1  -1   8      200.15      194.22      6.17 o 
   2  -1   8      732.26      728.77     15.45 o 
   3  -1   8       90.24       84.27      4.93 o 
   4  -1   8       89.80       84.95      5.46 o 
   5  -1   8      271.87      268.03      9.20 o 
   6  -1   8      104.87      100.14      6.90 o 
  -9   0   8        0.92       -2.29      7.12 o 
  -8   0   8      455.20      526.45     21.61 o 
  -7   0   8      168.85      167.25      8.09 o 
  -6   0   8       37.41       47.44      4.67 o 
  -5   0   8      375.08      379.57     15.32 o 
  -4   0   8      136.70      161.05      9.05 o 
  -3   0   8     1442.44     1375.51     40.10 o 
  -2   0   8       15.05       27.96      4.40 o 
  -1   0   8     1319.22     1226.22     36.13 o 
   0   0   8     1312.51     1410.28     30.17 o 
   1   0   8      571.67      616.63     12.59 o 
   2   0   8      667.05      677.24     20.64 o 
   3   0   8       96.59       94.50      5.12 o 
   4   0   8      650.55      628.36     14.08 o 
   5   0   8        7.08        9.34      3.93 o 
   6   0   8       49.18       47.62      5.44 o 
  -9   1   8       56.13       46.96      9.35 o 
  -8   1   8       52.22       55.38      8.61 o 
  -7   1   8       93.67      128.30     10.33 o 
  -6   1   8      186.85      196.38      6.01 o 
  -5   1   8      511.69      524.17     13.13 o 
  -4   1   8      996.93     1073.09     32.66 o 
  -3   1   8      289.46      290.31     11.82 o 
  -2   1   8      489.99      496.86     16.88 o 
  -1   1   8      444.31      462.73     15.90 o 
   0   1   8      429.79      396.16     18.63 o 
   1   1   8      329.43      319.98      7.82 o 
   2   1   8      631.38      649.73     19.01 o 
   3   1   8       93.82       88.02      4.92 o 
   4   1   8       57.31       62.39      6.00 o 
   5   1   8      310.43      315.62      9.60 o 
   6   1   8      115.87      112.51      8.81 o 
  -8   2   8       64.31       66.73      8.90 o 
  -7   2   8      155.29      176.14      7.79 o 
  -6   2   8      258.66      273.80     12.44 o 
  -5   2   8       28.68       29.88      2.47 o 
  -4   2   8       39.26       36.66      2.75 o 
  -3   2   8      386.31      398.14     14.42 o 
  -2   2   8     1743.57     1891.32     52.91 o 
  -1   2   8      317.01      327.76      8.99 o 
   0   2   8       49.46       53.20      4.14 o 
   1   2   8        1.65        3.50      2.51 o 
   2   2   8      254.20      237.34      8.10 o 
   3   2   8      509.06      534.05     13.67 o 
   4   2   8      176.95      174.36      5.97 o 
   5   2   8      108.47      118.68     11.58 o 
   6   2   8       70.34       45.16      9.98 o 
  -8   3   8       23.61       14.97      6.40 o 
  -7   3   8       29.60       34.77      6.74 o 
  -6   3   8      265.05      302.02      9.66 o 
  -5   3   8      616.41      650.74     13.01 o 
  -4   3   8        7.22        5.24      2.32 o 
  -3   3   8      172.22      189.04      6.83 o 
  -2   3   8       29.96       32.26      3.18 o 
  -1   3   8      628.90      622.45     11.92 o 
   0   3   8      188.66      178.74      7.30 o 
   1   3   8      184.39      194.18      5.46 o 
   2   3   8      478.29      481.32     10.24 o 
   3   3   8        8.18       13.41      3.28 o 
   4   3   8       99.98       99.80      5.93 o 
   5   3   8       10.56       13.97      7.17 o 
   6   3   8      215.08      209.67     16.75 o 
  -8   4   8       48.30       49.08      7.84 o 
  -7   4   8      118.59      124.36     10.06 o 
  -6   4   8      181.68      192.17     11.89 o 
  -5   4   8       88.91       92.31     10.07 o 
  -4   4   8      134.66      136.96      5.41 o 
  -3   4   8      194.28      207.20      6.01 o 
  -2   4   8      862.32      892.04     16.94 o 
  -1   4   8      348.47      351.39      9.57 o 
   0   4   8      391.50      380.74     13.92 o 
   1   4   8       36.43       43.84      4.01 o 
   2   4   8      247.96      245.80      8.53 o 
   3   4   8      638.92      643.06     19.15 o 
   4   4   8      215.93      228.88      8.86 o 
   5   4   8       49.04       63.34     10.05 o 
  -7   5   8        9.05       10.60      6.38 o 
  -6   5   8      115.10      118.23     10.44 o 
  -5   5   8       57.46       60.29      8.37 o 
  -4   5   8      834.57      808.62     26.07 o 
  -3   5   8       12.35       10.68      5.78 o 
  -2   5   8       16.90       10.47      5.32 o 
  -1   5   8      172.31      148.12     10.40 o 
   0   5   8      243.40      293.18     13.66 o 
   1   5   8      394.89      394.25     10.57 o 
   2   5   8       58.11       57.88      7.63 o 
   3   5   8       91.40       97.43     12.19 o 
   4   5   8       48.32       55.56      7.07 o 
  -6   6   8       41.73       35.56      8.44 o 
  -5   6   8       70.97       61.29      8.98 o 
  -4   6   8       60.60       64.87      8.54 o 
  -3   6   8      377.98      375.91     16.44 o 
  -2   6   8       57.94       78.68      8.74 o 
  -1   6   8      216.84      212.55     12.14 o 
   0   6   8       83.60       65.64      7.92 o 
   1   6   8       67.41       75.67      8.34 o 
   2   6   8      106.57      100.21      9.35 o 
   3   6   8       95.90       99.17      9.13 o 
  -5   7   8       61.69       64.54      9.97 o 
  -4   7   8      123.60      127.63     11.73 o 
  -3   7   8       86.87       70.38      9.24 o 
  -2   7   8       34.02       38.58      7.74 o 
  -1   7   8       67.02       61.44      8.93 o 
   0   7   8       93.46       99.74     10.16 o 
   1   7   8      159.01      149.04     11.79 o 
   2   7   8       57.66       64.37      9.06 o 
  -2   8   8      229.74      199.92     14.07 o 
  -1   8   8       19.35        2.65      7.03 o 
  -4  -7   9      103.36       97.15      9.25 o 
  -3  -7   9      216.57      253.00     13.34 o 
  -2  -7   9       51.69       60.16      7.40 o 
  -1  -7   9       45.21       47.80      4.70 o 
   0  -7   9       31.29       31.04      4.40 o 
   1  -7   9       18.10       21.26      4.48 o 
   2  -7   9      108.37      119.24      6.70 o 
  -6  -6   9        1.92       -0.79      6.26 o 
  -5  -6   9      293.84      296.92     14.51 o 
  -4  -6   9      125.28      108.20      9.28 o 
  -3  -6   9        3.30        4.99      5.48 o 
  -2  -6   9        7.21       17.96      5.99 o 
  -1  -6   9      201.92      201.02      8.59 o 
   0  -6   9      221.46      230.98      7.85 o 
   1  -6   9      136.61      141.86      8.32 o 
   2  -6   9      101.83      104.24      6.22 o 
   3  -6   9        3.12        2.90      4.11 o 
  -7  -5   9       65.47       70.74      9.15 o 
  -6  -5   9      130.18      120.19     10.04 o 
  -5  -5   9       65.15       76.97      8.28 o 
  -4  -5   9      206.23      201.30     11.78 o 
  -3  -5   9       77.07       93.65      8.50 o 
  -2  -5   9      420.98      430.70     17.05 o 
  -1  -5   9       28.29       33.22      3.97 o 
   0  -5   9       56.29       64.56      4.79 o 
   1  -5   9       55.93       54.30      4.68 o 
   2  -5   9       55.52       52.54      4.98 o 
   3  -5   9      316.08      317.27     12.77 o 
   4  -5   9       16.91       17.36      4.63 o 
  -7  -4   9       38.72       39.71      7.95 o 
  -6  -4   9       93.15      101.32      9.30 o 
  -5  -4   9      314.20      335.84     14.64 o 
  -4  -4   9       34.40       24.12      5.88 o 
  -3  -4   9      119.52      135.07      9.36 o 
  -2  -4   9      146.12      145.54      9.60 o 
  -1  -4   9      134.77      138.79      7.06 o 
   0  -4   9      675.45      652.72     13.86 o 
   1  -4   9      146.64      145.56      7.07 o 
   2  -4   9      143.64      146.17      7.78 o 
   3  -4   9        5.30        8.56      4.03 o 
   4  -4   9       79.30       83.48      6.24 o 
   5  -4   9      175.23      158.09     13.42 o 
  -8  -3   9      148.94      139.75     12.16 o 
  -7  -3   9      166.67      165.26     11.69 o 
  -6  -3   9      205.25      182.14     11.20 o 
  -5  -3   9       22.43       31.60      5.96 o 
  -4  -3   9      175.46      188.25     10.39 o 
  -3  -3   9      582.95      538.55     19.17 o 
  -2  -3   9      379.03      372.23     15.03 o 
  -1  -3   9      268.98      269.88      9.16 o 
   0  -3   9       18.66       21.04      3.34 o 
   1  -3   9      251.58      256.43      8.51 o 
   2  -3   9      341.74      329.13     10.41 o 
   3  -3   9      132.43      137.75      6.78 o 
   4  -3   9       99.03       99.87      6.46 o 
   5  -3   9       24.92       27.93      5.12 o 
  -8  -2   9       93.45       87.46      7.11 o 
  -7  -2   9       40.83       58.61      8.33 o 
  -6  -2   9      332.56      325.92     14.82 o 
  -5  -2   9       58.09       50.31      6.56 o 
  -4  -2   9      310.84      281.10     12.64 o 
  -3  -2   9      283.08      245.26     11.44 o 
  -2  -2   9      130.96      143.27      8.85 o 
  -1  -2   9       99.62      109.24      8.10 o 
   0  -2   9      603.55      571.71     12.33 o 
   1  -2   9      917.08      927.04     20.04 o 
   2  -2   9       36.53       35.54      3.96 o 
   3  -2   9       27.12       26.92      4.07 o 
   4  -2   9       19.50       16.33      4.27 o 
   5  -2   9      343.45      349.51     21.10 o 
   6  -2   9       31.18       36.53      9.21 o 
  -8  -1   9       93.95       81.39      6.87 o 
  -7  -1   9      121.96      123.77     10.57 o 
  -6  -1   9      141.40      133.05      9.93 o 
  -5  -1   9       34.64       30.44      5.56 o 
  -4  -1   9      606.12      574.78     20.18 o 
  -3  -1   9      396.03      371.17     14.44 o 
  -2  -1   9      404.21      354.58     14.07 o 
  -1  -1   9      443.76      409.14     15.68 o 
   0  -1   9      100.23       99.31      5.12 o 
   1  -1   9      357.04      345.25     10.64 o 
   2  -1   9      222.74      244.86      9.30 o 
   3  -1   9      330.33      313.16      9.16 o 
   4  -1   9       96.02      109.18      6.35 o 
   5  -1   9       70.14       67.84      5.94 o 
   6  -1   9      129.03      118.33     10.67 o 
  -9   0   9       73.32       54.52      9.94 o 
  -8   0   9       53.91       52.15      8.56 o 
  -7   0   9       57.64       53.07      5.52 o 
  -6   0   9       46.09       58.95      7.35 o 
  -5   0   9       36.67       32.95      5.94 o 
  -4   0   9      311.45      277.25     12.33 o 
  -3   0   9      263.62      257.85     11.60 o 
  -2   0   9      363.75      346.76     13.59 o 
  -1   0   9     1303.45     1255.56     37.74 o 
   0   0   9      430.31      420.02     11.89 o 
   1   0   9      945.73      920.98     17.58 o 
   2   0   9      118.99      110.21      5.43 o 
   3   0   9       71.94       63.20      4.76 o 
   4   0   9      406.07      422.15     11.19 o 
   5   0   9       27.60       33.39      5.84 o 
   6   0   9      118.37      130.71     13.10 o 
  -8   1   9      107.65      102.38     10.54 o 
  -7   1   9       95.94      109.65      9.85 o 
  -6   1   9      138.17      131.87      6.00 o 
  -5   1   9       32.96       29.46      5.69 o 
  -4   1   9      664.48      680.25     22.82 o 
  -3   1   9      296.72      289.51     12.25 o 
  -2   1   9      440.81      424.34     15.60 o 
  -1   1   9      468.98      477.38     12.48 o 
   0   1   9       90.46       92.40      6.69 o 
   1   1   9      322.16      293.90     12.16 o 
   2   1   9      209.84      225.36      7.08 o 
   3   1   9      444.09      440.52     10.75 o 
   4   1   9       64.26       69.80      5.17 o 
   5   1   9       57.54       62.28      6.97 o 
   6   1   9      115.78      135.92     13.00 o 
  -8   2   9       86.90      103.58      6.80 o 
  -7   2   9       35.73       53.63      8.00 o 
  -6   2   9      280.37      288.59      9.38 o 
  -5   2   9      123.47      137.67      5.15 o 
  -4   2   9      296.01      317.35      7.68 o 
  -3   2   9      270.20      265.64     11.71 o 
  -2   2   9      101.72      113.63      7.51 o 
  -1   2   9      115.62      129.98      5.75 o 
   0   2   9      661.82      634.18     15.29 o 
   1   2   9      935.47      921.64     44.75 o 
   2   2   9       22.19       18.63      3.69 o 
   3   2   9       28.05       29.75      3.49 o 
   4   2   9       25.30       27.13      5.21 o 
   5   2   9      304.27      292.67     18.53 o 
  -8   3   9      140.53      152.81     10.78 o 
  -7   3   9      192.10      203.10     12.36 o 
  -6   3   9      160.40      155.23      7.62 o 
  -5   3   9       18.10       19.15      3.56 o 
  -4   3   9      120.57      128.01      6.33 o 
  -3   3   9      586.86      638.02     15.58 o 
  -2   3   9      430.24      471.91     12.51 o 
  -1   3   9      285.91      301.64      7.44 o 
   0   3   9       27.77       28.14      4.03 o 
   1   3   9      246.41      249.83      9.68 o 
   2   3   9      458.45      451.39     18.94 o 
   3   3   9       79.74       85.69      9.41 o 
   4   3   9       98.60       90.87      6.21 o 
   5   3   9       20.51       18.03      7.96 o 
  -7   4   9       47.43       72.41      8.78 o 
  -6   4   9      121.54      128.33     10.32 o 
  -5   4   9      287.34      307.42     10.56 o 
  -4   4   9       38.58       46.47      3.80 o 
  -3   4   9      131.20      151.43      5.63 o 
  -2   4   9      163.62      170.64      8.50 o 
  -1   4   9       82.72       89.04      6.41 o 
   0   4   9      725.40      740.07     24.33 o 
   1   4   9      155.09      156.96      7.24 o 
   2   4   9      120.01      125.44      6.74 o 
   3   4   9        4.59        5.15      6.18 o 
   4   4   9       54.22       56.58      6.06 o 
   5   4   9      204.69      201.75     15.30 o 
  -7   5   9       64.95       94.65     10.12 o 
  -6   5   9      127.55      116.69     10.81 o 
  -5   5   9       58.80       65.48      8.44 o 
  -4   5   9      158.20      135.95     10.60 o 
  -3   5   9       64.87       65.97      7.98 o 
  -2   5   9      432.11      458.12     18.03 o 
  -1   5   9       56.61       62.06      7.74 o 
   0   5   9       52.96       46.31      7.01 o 
   1   5   9       80.99       74.68      7.90 o 
   2   5   9       90.29       97.42      9.01 o 
   3   5   9      292.56      278.01     13.75 o 
  -6   6   9        1.16       -2.06      6.62 o 
  -5   6   9      316.56      316.19     16.52 o 
  -4   6   9       96.97       92.61      9.79 o 
  -3   6   9        4.54       -0.69      5.78 o 
  -2   6   9        5.74        2.75      5.97 o 
  -1   6   9      242.47      243.68     14.13 o 
   0   6   9      242.76      245.39     13.89 o 
   1   6   9       83.17       74.09      8.96 o 
   3   6   9        4.17       14.02      6.37 o 
  -4   7   9      120.05      137.82     12.15 o 
  -3   7   9      169.06      176.38     13.49 o 
  -2   7   9       50.19       56.62      9.15 o 
  -1   7   9       72.36       70.56      9.16 o 
   0   7   9       32.11       22.79      7.74 o 
   1   7   9       20.97       31.57      8.10 o 
   2   7   9       88.89       88.18     10.11 o 
  -3  -7  10        9.62        8.98      6.74 o 
  -2  -7  10       23.84       27.15      5.52 o 
  -1  -7  10       59.47       56.85      5.17 o 
   0  -7  10       77.65       64.86      5.50 o 
   1  -7  10       35.70       27.80      4.82 o 
  -5  -6  10       33.19       34.98      7.68 o 
  -4  -6  10        5.98       15.98      6.46 o 
  -3  -6  10      185.58      186.39     12.20 o 
  -2  -6  10      150.47      151.64     11.07 o 
  -1  -6  10      100.00       94.38      5.89 o 
   0  -6  10       14.90       16.05      4.71 o 
   1  -6  10       11.42       13.67      5.45 o 
   2  -6  10       88.75      103.99     10.63 o 
  -6  -5  10      264.59      282.52     15.03 o 
  -5  -5  10       12.81       14.35      6.61 o 
  -4  -5  10       66.23       66.64      8.34 o 
  -3  -5  10       86.96       91.87      8.77 o 
  -2  -5  10      110.47      115.10      9.43 o 
  -1  -5  10      189.20      187.50      7.31 o 
   0  -5  10       17.98       18.92      3.92 o 
   1  -5  10      303.66      307.11     13.20 o 
   2  -5  10       24.82       25.30      4.52 o 
   3  -5  10       74.01       68.65      5.94 o 
   4  -5  10        5.36        0.01      5.20 o 
  -7  -4  10       84.42       78.13      9.43 o 
  -6  -4  10       19.40       18.70      6.79 o 
  -5  -4  10       14.72       23.49      6.50 o 
  -4  -4  10      406.13      387.75     16.62 o 
  -3  -4  10      115.36      105.30      8.93 o 
  -2  -4  10      295.25      288.01     13.48 o 
  -1  -4  10      306.16      283.38      8.45 o 
   0  -4  10       87.50       86.17      5.81 o 
   1  -4  10      155.16      151.47      6.86 o 
   2  -4  10      200.94      205.99      9.96 o 
   3  -4  10       65.68       59.55      6.42 o 
   4  -4  10      129.12      122.79      8.55 o 
  -8  -3  10       28.02       26.33      8.04 o 
  -7  -3  10        3.01        5.56      6.40 o 
  -6  -3  10       59.31       56.43      8.01 o 
  -5  -3  10      435.59      420.64     17.37 o 
  -4  -3  10      294.67      271.92     13.06 o 
  -3  -3  10      193.15      161.00     10.02 o 
  -2  -3  10       21.91       25.25      5.78 o 
  -1  -3  10      510.07      522.95     19.63 o 
   0  -3  10      480.18      485.45     11.63 o 
   1  -3  10        9.06       10.65      3.43 o 
   2  -3  10        1.44       -1.94      3.41 o 
   3  -3  10       36.55       34.13      4.76 o 
   4  -3  10      130.08      127.39      8.65 o 
   5  -3  10       54.28       49.94      6.85 o 
  -8  -2  10       52.20       46.86      6.18 o 
  -7  -2  10       47.36       49.37      8.07 o 
  -6  -2  10       15.70       17.05      6.02 o 
  -5  -2  10       31.05       26.97      6.04 o 
  -4  -2  10      245.87      247.36     12.35 o 
  -3  -2  10      202.89      185.82     10.60 o 
  -2  -2  10      197.58      197.79     10.91 o 
  -1  -2  10      765.27      750.33     25.33 o 
   0  -2  10       68.21       65.95      4.55 o 
   1  -2  10      137.27      145.96      6.45 o 
   2  -2  10      172.35      175.50      7.15 o 
   3  -2  10      237.16      233.63      8.55 o 
   4  -2  10       74.13       73.02      9.43 o 
   5  -2  10      132.95      121.36     10.48 o 
  -8  -1  10       60.01       57.16     10.04 o 
  -7  -1  10       64.56       75.29      8.99 o 
  -6  -1  10      173.66      154.33     10.82 o 
  -5  -1  10      508.45      473.48     18.44 o 
  -4  -1  10      137.81      114.15      8.30 o 
  -3  -1  10      210.89      171.93     10.19 o 
  -2  -1  10      866.96      890.81     28.93 o 
  -1  -1  10      161.60      171.08      9.75 o 
   0  -1  10      546.72      545.53     12.09 o 
   1  -1  10      249.55      238.78      7.63 o 
   2  -1  10        9.72       10.63      3.42 o 
   3  -1  10      208.33      210.51     12.80 o 
   4  -1  10       37.44       34.09      4.86 o 
   5  -1  10       95.25      105.42      6.94 o 
  -8   0  10       45.31       41.36      8.23 o 
  -7   0  10       70.75       73.33      6.08 o 
  -6   0  10       18.71       16.13      6.01 o 
  -5   0  10       15.39       19.92      5.72 o 
  -4   0  10        1.85        1.87      4.57 o 
  -3   0  10      683.14      679.35     23.15 o 
  -2   0  10      611.68      583.77     20.56 o 
  -1   0  10        9.75       24.59      4.36 o 
   0   0  10       15.65       13.92      4.32 o 
   1   0  10        1.42        7.43      3.07 o 
   2   0  10      571.22      565.81     12.80 o 
   3   0  10      188.06      206.82      7.79 o 
   4   0  10       11.49        9.77      4.00 o 
   5   0  10      117.87      120.11      7.05 o 
   6   0  10        0.34       -2.89      7.91 o 
  -8   1  10       62.42       57.68      9.00 o 
  -7   1  10       73.82       95.17      9.58 o 
  -6   1  10      207.05      206.21      6.82 o 
  -5   1  10      454.44      480.75     18.63 o 
  -4   1  10      122.58      109.81      8.60 o 
  -3   1  10      233.55      230.84     11.27 o 
  -2   1  10      902.50      925.28     29.28 o 
  -1   1  10      102.39      109.65      9.09 o 
   0   1  10      490.23      482.11     13.26 o 
   1   1  10      324.47      322.53     10.38 o 
   2   1  10       19.86       19.19      3.53 o 
   3   1  10      226.62      236.54      7.99 o 
   4   1  10       16.60       18.12      4.03 o 
   5   1  10       85.89       91.87      8.17 o 
  -8   2  10       50.94       58.69      8.09 o 
  -7   2  10       60.58       52.33      7.83 o 
  -6   2  10       18.85       16.92      5.97 o 
  -5   2  10       33.13       32.15      4.68 o 
  -4   2  10      200.00      224.02      7.48 o 
  -3   2  10      306.42      307.76     13.00 o 
  -2   2  10      232.58      251.54     11.35 o 
  -1   2  10      688.50      699.96     16.85 o 
   0   2  10       65.28       59.67      5.63 o 
   1   2  10      158.45      162.25      7.22 o 
   2   2  10      169.17      173.84     13.17 o 
   3   2  10      194.93      205.27      9.00 o 
   4   2  10       65.41       73.85     10.46 o 
   5   2  10      139.16      117.26     13.27 o 
  -8   3  10       25.97       26.69      7.57 o 
  -7   3  10        3.89       10.59      6.45 o 
  -5   3  10      446.07      500.07     13.65 o 
  -4   3  10      312.64      303.64     10.02 o 
  -3   3  10      168.48      201.33      8.21 o 
  -2   3  10       24.35       24.53      3.00 o 
  -1   3  10      519.37      566.54     21.46 o 
   0   3  10      471.13      504.16     12.62 o 
   1   3  10        2.14        1.86      5.01 o 
   2   3  10        5.18        7.23      5.70 o 
   3   3  10       40.19       44.18      8.22 o 
   4   3  10      139.24      147.96      8.95 o 
   5   3  10       28.26       28.92      9.32 o 
  -7   4  10       66.68       80.75      9.45 o 
  -6   4  10       32.00       24.94      7.39 o 
  -5   4  10        8.27        8.74      5.94 o 
  -4   4  10      483.35      519.21     20.09 o 
  -2   4  10      242.72      231.99     10.67 o 
  -1   4  10      353.79      338.09     13.69 o 
   0   4  10       84.17       84.96      7.35 o 
   1   4  10      178.43      183.67      7.95 o 
   2   4  10      139.72      142.43      7.89 o 
   3   4  10       92.71       94.49      6.65 o 
   4   4  10      124.40      125.48     12.47 o 
  -6   5  10      264.98      303.79     16.50 o 
  -5   5  10       10.85       12.61      7.03 o 
  -4   5  10       62.09       69.26      8.79 o 
  -3   5  10       89.83       76.04      8.91 o 
  -2   5  10       80.99       82.99      9.11 o 
  -1   5  10      208.74      212.16     13.19 o 
   0   5  10       34.02       39.56      7.77 o 
   1   5  10      303.97      283.83     14.63 o 
   2   5  10       17.83       24.98      6.61 o 
   3   5  10       66.95       76.52      8.73 o 
  -5   6  10       34.02       35.55      8.15 o 
  -4   6  10        2.69        6.06      6.82 o 
  -3   6  10      223.28      223.76     13.78 o 
  -2   6  10      165.69      156.27     12.13 o 
  -1   6  10       73.01       71.41      9.14 o 
   0   6  10       17.59       20.30      7.03 o 
   1   6  10        8.53       12.63      6.63 o 
   2   6  10      107.81      110.15     10.56 o 
  -3   7  10       16.23       20.14      8.20 o 
  -2   7  10       26.30       27.95      8.06 o 
  -1   7  10       52.80       63.26      9.85 o 
   0   7  10       75.07       65.78      9.62 o 
   1   7  10       46.72       49.52      9.12 o 
  -5  -6  11       76.35       72.29      9.65 o 
  -4  -6  11       67.58       50.15      8.41 o 
  -3  -6  11       93.08       89.66      9.75 o 
  -2  -6  11       18.61       27.06      5.43 o 
  -1  -6  11       14.27       12.80      5.09 o 
   0  -6  11      163.68      163.42      7.51 o 
   1  -6  11       55.16       50.30      5.40 o 
   2  -6  11        2.39       -5.05      5.05 o 
  -6  -5  11        4.72        0.73      6.87 o 
  -5  -5  11       40.45       36.45      7.81 o 
  -4  -5  11       54.71       47.86      8.20 o 
  -3  -5  11      157.65      163.97     11.50 o 
  -2  -5  11       40.46       37.90      7.44 o 
  -1  -5  11      193.24      181.68     11.42 o 
   0  -5  11       44.58       57.60      5.10 o 
   1  -5  11      213.14      216.31      8.41 o 
   2  -5  11       10.61       12.04      4.49 o 
   3  -5  11       17.32       22.69      5.71 o 
  -7  -4  11       41.93       26.11      7.62 o 
  -6  -4  11       47.29       57.46      8.66 o 
  -5  -4  11      127.67      122.46     10.37 o 
  -4  -4  11       95.49      102.05      9.45 o 
  -3  -4  11       23.87       27.94      6.70 o 
  -2  -4  11      167.17      180.88     11.26 o 
  -1  -4  11       14.46       13.41      4.65 o 
   0  -4  11      215.91      218.39      7.91 o 
   1  -4  11      102.79      100.01      6.88 o 
   2  -4  11       13.92       14.21      4.42 o 
   3  -4  11       83.21       85.07      7.55 o 
   4  -4  11       34.30       41.32      8.16 o 
  -7  -3  11      104.71      105.33     10.60 o 
  -6  -3  11      125.39      102.12      9.71 o 
  -5  -3  11      213.39      226.74     12.80 o 
  -4  -3  11      221.26      241.43     12.88 o 
  -3  -3  11       51.41       43.40      6.91 o 
  -2  -3  11      352.32      347.74     15.80 o 
  -1  -3  11       13.22       21.40      4.54 o 
   0  -3  11       14.23       16.16      3.75 o 
   1  -3  11       67.95       74.47      5.40 o 
   2  -3  11      146.43      152.12      9.63 o 
   3  -3  11      187.83      180.91      8.07 o 
   4  -3  11       18.24       12.97      5.63 o 
  -8  -2  11       19.80       19.04      7.79 o 
  -7  -2  11       34.63       48.45      8.35 o 
  -6  -2  11      179.75      166.27     11.54 o 
  -5  -2  11      102.65       70.41      8.18 o 
  -4  -2  11       73.84       73.66      8.00 o 
  -3  -2  11      165.31      159.66     10.45 o 
  -2  -2  11       90.56       76.34      7.86 o 
  -1  -2  11      282.24      285.67     10.39 o 
   0  -2  11       92.75       80.85      5.43 o 
   1  -2  11      207.84      199.55     11.26 o 
   2  -2  11       44.33       44.41      4.86 o 
   3  -2  11       69.18       74.94      5.91 o 
   4  -2  11       28.02       23.34      5.00 o 
   5  -2  11       33.49       43.15      6.72 o 
  -8  -1  11      147.42      155.00      8.94 o 
  -7  -1  11      126.36      115.69     10.72 o 
  -6  -1  11       25.22       27.14      6.87 o 
  -5  -1  11       47.63       50.54      7.27 o 
  -4  -1  11      189.47      198.96     11.55 o 
  -3  -1  11      654.73      620.30     22.49 o 
  -2  -1  11      149.00      160.90     10.48 o 
  -1  -1  11      233.50      253.13     13.83 o 
   0  -1  11      144.00      136.61      7.66 o 
   1  -1  11       70.69       76.68      5.14 o 
   2  -1  11      295.04      310.24      9.37 o 
   3  -1  11       66.57       73.98      5.77 o 
   4  -1  11       67.08       61.08      5.79 o 
   5  -1  11      105.65       97.07      8.08 o 
  -8   0  11       11.87       22.38      7.83 o 
  -7   0  11       90.95       91.82      6.81 o 
  -6   0  11      135.03      135.93     10.64 o 
  -5   0  11       38.00       31.73      6.10 o 
  -4   0  11      247.28      200.33     11.52 o 
  -3   0  11      426.39      416.40     16.91 o 
  -2   0  11       35.05       22.92      5.64 o 
  -1   0  11       94.53       89.81      6.51 o 
   0   0  11      287.55      288.31      9.99 o 
   1   0  11       26.12       28.00      7.48 o 
   2   0  11       46.43       38.31      4.26 o 
   3   0  11      107.14      114.44      6.39 o 
   4   0  11      337.41      329.32     10.34 o 
   5   0  11      132.50      144.91      9.00 o 
  -8   1  11      174.51      173.17     13.70 o 
  -7   1  11      105.99      127.15     11.07 o 
  -6   1  11       18.91       21.41      6.75 o 
  -5   1  11       34.81       36.23      6.69 o 
  -4   1  11      206.30      241.66     12.37 o 
  -3   1  11      644.88      634.31     22.43 o 
  -2   1  11       93.84       97.06      8.25 o 
  -1   1  11      285.91      290.18     13.40 o 
   0   1  11      158.76      139.06     16.46 o 
   1   1  11       74.28       75.25      7.49 o 
   2   1  11      263.02      264.12     16.52 o 
   3   1  11       80.46       81.99      5.47 o 
   4   1  11       82.75       85.97      7.65 o 
  -7   2  11       51.27       59.46      8.66 o 
  -6   2  11      166.27      190.51     11.92 o 
  -5   2  11       98.71       97.49      6.64 o 
  -4   2  11      108.89      114.86      9.13 o 
  -3   2  11      163.56      182.06     10.39 o 
  -2   2  11      124.19      124.72      6.37 o 
  -1   2  11      219.27      217.96      8.12 o 
   0   2  11       63.17       59.19      5.03 o 
   1   2  11      230.98      217.03      8.56 o 
   2   2  11       47.58       45.24      6.25 o 
   3   2  11       63.68       83.45     10.62 o 
   4   2  11       32.62       34.04      9.54 o 
  -7   3  11      120.85      109.03     10.49 o 
  -4   3  11      209.66      251.45     12.14 o 
  -3   3  11       34.41       41.89      5.87 o 
  -2   3  11      339.36      351.42     15.72 o 
  -1   3  11        5.44       11.86      3.20 o 
   0   3  11       12.46       11.17      5.45 o 
   1   3  11       39.99       56.97      7.93 o 
   2   3  11      170.44      166.49     12.27 o 
   3   3  11      191.44      206.15     15.17 o 
   4   3  11       25.79       16.03      8.22 o 
  -7   4  11       36.03       52.91      9.08 o 
  -6   4  11       64.25       91.47     10.18 o 
  -5   4  11      144.63      175.13     12.20 o 
  -3   4  11       27.67       22.95      5.09 o 
  -2   4  11      185.72      183.12     10.21 o 
  -1   4  11       15.95       25.01      5.20 o 
   0   4  11      175.86      187.97     11.12 o 
   1   4  11      123.63      116.35      9.80 o 
   2   4  11       17.90       12.67      4.73 o 
   3   4  11       94.61       89.96      6.95 o 
  -6   5  11        3.01       -0.92      7.24 o 
  -5   5  11       49.04       55.99      9.43 o 
  -4   5  11       57.81       58.21      8.82 o 
  -3   5  11      135.56      131.90     11.73 o 
  -2   5  11       32.38       30.74      7.36 o 
  -1   5  11      197.77      186.09     13.11 o 
   0   5  11       35.27       49.06      8.40 o 
   1   5  11      198.67      184.39     12.98 o 
   2   5  11       20.62       26.04      7.12 o 
   3   5  11       28.13       35.66      7.84 o 
  -5   6  11      101.47      103.88     11.41 o 
  -4   6  11       66.65       58.50      9.41 o 
  -3   6  11       85.96       78.84      9.99 o 
  -2   6  11       13.96       15.27      7.22 o 
  -1   6  11       12.39       16.15      7.09 o 
   0   6  11      176.13      164.97     12.79 o 
   1   6  11       35.14       32.20      8.34 o 
   2   6  11        4.20       10.05      7.26 o 
  -4  -6  12       74.75       80.48     10.00 o 
  -3  -6  12       18.75       19.02      7.36 o 
  -2  -6  12      105.62      108.00     10.35 o 
  -1  -6  12        9.22       13.95      6.88 o 
   0  -6  12       39.73       41.22      7.41 o 
  -5  -5  12      106.15       89.76     10.17 o 
  -4  -5  12        0.21       -1.73      6.51 o 
  -3  -5  12       14.09       13.64      6.74 o 
  -2  -5  12        4.82        1.63      4.55 o 
  -1  -5  12      366.42      367.05     13.23 o 
   0  -5  12        7.90        8.91      4.56 o 
   1  -5  12       15.20       11.23      4.55 o 
   2  -5  12       54.33       44.01      6.43 o 
  -6  -4  12        2.46       -1.94      6.72 o 
  -5  -4  12       52.91       49.31      8.17 o 
  -4  -4  12       97.07       89.42      9.71 o 
  -3  -4  12       84.04       68.75      8.40 o 
  -2  -4  12       58.70       52.31      7.87 o 
  -1  -4  12        8.47        4.09      4.60 o 
   0  -4  12        1.50        8.01      3.89 o 
   1  -4  12       78.67       81.55      5.98 o 
   2  -4  12       76.87       86.66      9.36 o 
   3  -4  12       14.85       20.29      5.85 o 
  -7  -3  12       71.90       71.85      9.74 o 
  -6  -3  12       36.82       29.55      7.59 o 
  -5  -3  12       87.69       73.41      8.87 o 
  -4  -3  12      134.55      110.52      9.97 o 
  -3  -3  12       69.26       59.90      8.11 o 
  -2  -3  12       55.20       62.50      7.98 o 
  -1  -3  12       20.61       23.90      4.92 o 
   0  -3  12      269.96      257.66      8.65 o 
   1  -3  12       49.84       46.58      8.19 o 
   2  -3  12       10.34       16.52      4.55 o 
   3  -3  12        2.98       -4.87      4.87 o 
   4  -3  12       72.52       84.03      8.06 o 
  -7  -2  12        6.61        8.22      6.88 o 
  -6  -2  12       24.48       32.12      7.34 o 
  -5  -2  12       20.43       11.33      6.27 o 
  -4  -2  12       40.03       44.21      7.36 o 
  -3  -2  12      496.73      469.62     19.20 o 
  -2  -2  12       75.14       56.62      7.68 o 
  -1  -2  12       95.16       82.28      7.73 o 
   0  -2  12        6.56        2.45      4.10 o 
   1  -2  12      217.42      241.50     13.80 o 
   2  -2  12       64.98       59.43      5.42 o 
   3  -2  12        5.17        3.31      4.22 o 
   4  -2  12      128.52      113.55      8.58 o 
  -8  -1  12        8.96       -0.15      7.22 o 
  -7  -1  12       36.26       43.60      8.34 o 
  -6  -1  12       57.10       71.75      8.79 o 
  -5  -1  12      151.93      140.41     10.78 o 
  -4  -1  12       32.19       31.36      6.66 o 
  -3  -1  12       88.71       57.43      7.39 o 
  -2  -1  12      153.30      145.68     10.52 o 
  -1  -1  12      401.99      386.36     14.19 o 
   0  -1  12      128.61      116.49      7.19 o 
   1  -1  12       58.93       58.58      4.92 o 
   2  -1  12       41.87       45.26      4.95 o 
   3  -1  12       83.75       90.26      6.31 o 
   4  -1  12       34.60       39.65      6.32 o 
  -8   0  12       20.71       22.36      8.28 o 
  -7   0  12        0.50        9.15      6.74 o 
  -6   0  12        4.02       -3.36      5.69 o 
  -5   0  12       93.45       94.41      9.10 o 
  -4   0  12       82.49       79.73      8.21 o 
  -3   0  12        2.64        1.62      5.24 o 
  -2   0  12      386.38      370.14     16.30 o 
  -1   0  12       24.59       22.60      4.26 o 
   0   0  12      156.37      178.89     20.59 o 
   1   0  12        1.83        0.52      6.09 o 
   2   0  12      147.17      133.93      6.67 o 
   3   0  12      215.40      190.44      8.05 o 
   4   0  12       28.03       28.35      4.80 o 
  -8   1  12       13.27       26.26      8.58 o 
  -7   1  12       23.75       23.40      7.36 o 
  -6   1  12       59.93       67.88      8.60 o 
  -5   1  12      154.69      156.67     11.22 o 
  -4   1  12       23.31       18.19      5.82 o 
  -2   1  12      145.53      145.21     10.18 o 
  -1   1  12      466.64      464.85     13.62 o 
   0   1  12       96.09       95.96      6.55 o 
   1   1  12       46.64       46.40      5.35 o 
   2   1  12       43.18       40.81      9.96 o 
   3   1  12       85.88       93.94      5.96 o 
   4   1  12       37.98       57.87     10.94 o 
  -6   2  12       21.65       26.65      6.94 o 
  -5   2  12       32.90       31.21      7.01 o 
  -4   2  12       25.92       38.78      6.73 o 
  -3   2  12      476.79      486.11     18.75 o 
  -2   2  12      116.70      104.95      9.67 o 
  -1   2  12       84.29       74.75      5.63 o 
   0   2  12        6.46        3.85      3.64 o 
   1   2  12      213.68      220.30      8.99 o 
   2   2  12       74.59       79.52      9.81 o 
   3   2  12       16.71       20.89      8.13 o 
   4   2  12      118.67      120.33     13.55 o 
  -2   3  12       50.60       66.33      7.53 o 
  -1   3  12       10.35       17.65      5.64 o 
   0   3  12      290.76      285.32     14.86 o 
   1   3  12       52.77       43.23      7.70 o 
   2   3  12        9.32        6.38      6.50 o 
   3   3  12        2.94       -2.45      6.99 o 
   4   3  12       77.17       60.11     10.79 o 
  -6   4  12        2.34        2.02      6.80 o 
  -2   4  12       43.20       51.24      6.51 o 
  -1   4  12       10.56        7.52      5.06 o 
   0   4  12        4.21        4.57      5.43 o 
   1   4  12       92.46      107.86      9.90 o 
   2   4  12       60.03       52.05      8.52 o 
   3   4  12       16.50        1.67      6.21 o 
  -5   5  12       90.40       92.79     11.30 o 
  -4   5  12        2.43        5.46      7.37 o 
  -3   5  12       17.06        6.02      6.95 o 
  -2   5  12        9.27        7.26      7.01 o 
  -1   5  12      338.84      319.64     16.93 o 
   0   5  12       23.11       18.05      7.74 o 
   1   5  12       24.59       18.69      7.74 o 
   2   5  12       53.73       55.65      8.67 o 
  -4   6  12       71.45       76.36     10.40 o 
  -3   6  12        5.52        9.78      7.48 o 
  -2   6  12      123.48      149.53     13.23 o 
  -1   6  12        5.68        4.06      7.47 o 
   0   6  12       40.82       56.92      9.49 o 
  -5  -5  13       19.07       20.22      7.64 o 
  -4  -5  13        9.97       17.29      7.44 o 
  -3  -5  13      178.92      164.73     12.58 o 
  -2  -5  13        7.40       11.73      7.12 o 
  -1  -5  13        3.70        9.62      7.07 o 
   0  -5  13       39.93       33.33      5.87 o 
   1  -5  13       91.50       90.56      8.48 o 
  -6  -4  13       37.90       31.09      8.44 o 
  -5  -4  13       63.51       48.16      8.62 o 
  -4  -4  13       20.13       25.81      7.72 o 
  -3  -4  13       29.17       20.57      6.98 o 
  -2  -4  13      109.26      122.31      8.36 o 
  -1  -4  13       88.10       84.05     10.37 o 
   0  -4  13       55.58       55.71      7.18 o 
   1  -4  13       72.53       65.17      6.86 o 
   2  -4  13       40.89       43.37      6.58 o 
  -6  -3  13       73.84       57.20      9.08 o 
  -5  -3  13       16.23       20.18      7.24 o 
  -4  -3  13      202.23      194.39     12.77 o 
  -3  -3  13        0.52       -3.93      5.97 o 
  -2  -3  13       96.53       90.07      9.48 o 
  -1  -3  13       61.05       56.83      6.40 o 
   0  -3  13      244.17      251.80      8.86 o 
   1  -3  13        3.44        2.44      3.96 o 
   2  -3  13       12.59        8.93      5.24 o 
   3  -3  13      136.41      131.44      9.00 o 
  -7  -2  13       27.34       33.28      8.43 o 
  -6  -2  13       56.39       64.48      9.13 o 
  -5  -2  13      124.08      112.39     10.62 o 
  -4  -2  13        5.92        5.85      6.17 o 
  -3  -2  13       58.74       60.91      8.26 o 
  -2  -2  13      110.28      131.67     10.58 o 
  -1  -2  13      240.11      250.97     14.20 o 
   0  -2  13       13.47       14.82      4.95 o 
   1  -2  13        0.63        5.34      4.18 o 
   2  -2  13       31.45       36.69      5.03 o 
   3  -2  13       19.93       24.07      5.86 o 
  -7  -1  13       64.00       51.08      9.02 o 
  -6  -1  13       15.78       15.92      7.13 o 
  -5  -1  13        3.39        5.88      6.42 o 
  -4  -1  13       48.35       52.25      7.88 o 
  -3  -1  13      219.02      208.81     12.75 o 
  -2  -1  13      119.19       94.66      9.25 o 
  -1  -1  13       42.46       49.00      5.59 o 
   0  -1  13       22.43       27.20      5.21 o 
   1  -1  13       76.40       82.38      9.07 o 
   2  -1  13        8.90        7.44      4.10 o 
   3  -1  13       71.71       70.02      5.97 o 
   4  -1  13       39.24       41.25      6.42 o 
  -7   0  13       99.69      108.37     11.06 o 
  -6   0  13       53.57       61.36      8.96 o 
  -5   0  13        7.57        8.85      6.36 o 
  -4   0  13      120.79       91.56      9.24 o 
  -3   0  13        7.89        8.83      5.95 o 
  -2   0  13      194.38      195.14      8.98 o 
  -1   0  13       24.19       35.07      5.23 o 
   0   0  13      139.70      148.47      8.39 o 
   1   0  13       60.86       56.33      6.03 o 
   2   0  13      214.31      237.07     10.51 o 
   3   0  13        2.32        4.65      4.22 o 
   4   0  13       29.42       30.05      8.85 o 
  -7   1  13       67.84       50.06      9.04 o 
  -6   1  13       14.50       37.36      7.85 o 
  -5   1  13        4.25        2.69      5.95 o 
  -4   1  13       48.53       69.03      8.36 o 
  -3   1  13      234.91      243.34     13.35 o 
  -2   1  13      107.15       89.66      6.65 o 
  -1   1  13       38.59       53.68     11.34 o 
   0   1  13       15.08       17.64      4.58 o 
   1   1  13       85.06       90.92      6.91 o 
   2   1  13       14.41       17.42      5.06 o 
   3   1  13       56.62       66.89     10.89 o 
  -6   2  13       57.62       54.82      8.64 o 
  -5   2  13      107.08      114.09     10.18 o 
  -4   2  13        9.55        9.65      6.15 o 
  -3   2  13       48.05       44.09      7.17 o 
  -2   2  13      141.63      146.17     14.38 o 
  -1   2  13      236.30      252.50      9.74 o 
   0   2  13        5.53        8.30      4.11 o 
   1   2  13        2.90        6.99      6.69 o 
   2   2  13       33.50       48.03      9.35 o 
   3   2  13       14.43       24.38      8.69 o 
  -3   3  13        1.84        4.37      5.47 o 
  -2   3  13       99.27       95.33      9.12 o 
  -1   3  13       67.15       62.50      8.23 o 
   0   3  13      243.22      259.43     14.45 o 
   1   3  13        6.06       16.42      6.73 o 
   2   3  13       18.96       21.17      7.62 o 
   3   3  13      119.49      129.91     13.21 o 
  -6   4  13       31.09       42.47      9.79 o 
   2   4  13       39.04       23.78      7.93 o 
  -5   5  13       18.81       21.25      8.52 o 
  -4   5  13        5.63        4.90      7.46 o 
  -3   5  13      187.19      187.09     14.23 o 
  -2   5  13        6.21       -6.64      6.92 o 
  -1   5  13        3.94       -6.65      6.65 o 
   0   5  13       51.68       26.40      8.15 o 
   1   5  13       85.84       76.57     10.48 o 
  -3  -5  14       47.88       36.18      8.16 o 
  -2  -5  14       13.67        2.70      6.83 o 
  -1  -5  14       65.18       67.64      9.34 o 
  -5  -4  14       19.35       14.23      7.56 o 
  -4  -4  14       59.75       45.73      8.48 o 
  -3  -4  14       19.54       21.42      7.55 o 
  -2  -4  14       33.52       40.21      8.21 o 
  -1  -4  14       61.74       61.05      9.03 o 
   0  -4  14       60.59       64.09      9.52 o 
   1  -4  14       23.24       25.17      5.84 o 
  -6  -3  14       29.60       25.20      8.29 o 
  -5  -3  14       23.06       20.20      7.61 o 
  -4  -3  14       19.60       10.62      7.00 o 
  -3  -3  14        4.54        8.55      6.71 o 
  -2  -3  14      105.46      113.18      8.16 o 
  -1  -3  14       40.00       40.17      9.81 o 
   0  -3  14        1.24        1.04      4.85 o 
   1  -3  14       35.30       32.58      5.91 o 
   2  -3  14       11.14       12.93      5.61 o 
  -6  -2  14       49.75       60.90      9.45 o 
  -5  -2  14       62.13       75.72      9.73 o 
  -4  -2  14        4.35        3.74      6.46 o 
  -3  -2  14       85.16       71.48      9.17 o 
  -2  -2  14       43.82       36.06      5.91 o 
  -1  -2  14       29.06       38.15      5.74 o 
   0  -2  14        2.43        7.30      4.93 o 
   1  -2  14       49.62       48.59      5.34 o 
   2  -2  14      123.93      128.26      8.63 o 
  -7  -1  14       34.93       40.24      9.13 o 
  -6  -1  14       29.36       30.82      7.92 o 
  -5  -1  14       42.75       39.72      8.13 o 
  -4  -1  14       14.83       16.36      6.91 o 
  -3  -1  14       53.81       58.88      8.41 o 
  -2  -1  14      107.42      118.14      8.10 o 
  -1  -1  14        5.89        2.20      4.57 o 
   0  -1  14      117.20       96.34      7.49 o 
   1  -1  14       29.48       29.63      5.66 o 
   2  -1  14       13.34        8.86      4.28 o 
   3  -1  14        3.28        7.10      5.32 o 
  -7   0  14       49.26       64.98     10.01 o 
  -6   0  14       34.62       22.00      7.73 o 
  -5   0  14       58.77       79.19      9.53 o 
  -4   0  14      105.03       90.81      9.67 o 
  -3   0  14        6.80       11.53      6.25 o 
  -2   0  14        3.03        3.51      4.47 o 
  -1   0  14      108.70      104.43     10.09 o 
   0   0  14      271.97      319.69     16.76 o 
   1   0  14        4.82        9.83      4.88 o 
   2   0  14       12.10       15.50      5.77 o 
   3   0  14       28.51       23.41      6.50 o 
  -7   1  14       36.15       42.08      9.36 o 
  -6   1  14       23.86        8.69      7.16 o 
  -5   1  14       48.74       46.27      8.11 o 
  -4   1  14       12.19       20.71      6.81 o 
  -3   1  14       63.34       72.67      8.73 o 
  -2   1  14       78.72       82.57      6.72 o 
  -1   1  14        5.53        0.05      4.28 o 
   0   1  14      136.25      133.73      9.23 o 
   1   1  14       24.79       35.13      5.79 o 
   2   1  14       10.69       12.28      7.61 o 
  -5   2  14       59.47       70.32      9.21 o 
  -4   2  14       15.09       20.70      6.61 o 
  -3   2  14       86.25       78.25      6.37 o 
  -2   2  14       35.51       29.19      4.88 o 
  -1   2  14       27.00       40.40      5.30 o 
   0   2  14        3.99        0.70      6.06 o 
   1   2  14       59.45       73.69     10.01 o 
   2   2  14      108.67      106.92     12.06 o 
  -3   3  14        2.12       -0.12      5.67 o 
  -2   3  14      109.22      121.36     10.51 o 
  -1   3  14       36.79       45.57      7.74 o 
   0   3  14        0.07        1.79      6.31 o 
   1   3  14       37.59       40.00      8.32 o 
   2   3  14        9.56       24.60      8.41 o 
  -3   5  14       40.31       42.09     10.27 o 
  -2   5  14       22.14        5.83      7.99 o 
  -1   5  14       65.98       37.01      9.29 o 
  -4  -4  15        8.57       14.27      7.53 o 
  -3  -4  15        9.52        2.91      7.23 o 
  -2  -4  15       29.89       40.49      8.29 o 
  -1  -4  15       22.01       16.06      7.53 o 
  -5  -3  15       12.29       23.91      8.16 o 
  -4  -3  15       60.71       61.25      9.56 o 
  -3  -3  15       16.43       10.72      7.09 o 
  -2  -3  15       38.17       32.01      7.72 o 
  -1  -3  15       23.57       15.14      7.22 o 
   0  -3  15       19.37       10.44      7.27 o 
   1  -3  15       14.28       13.39      7.37 o 
  -6  -2  15       22.52       14.40      7.95 o 
  -5  -2  15       14.91       11.74      7.37 o 
  -4  -2  15       10.99        2.63      6.76 o 
  -3  -2  15       20.11       26.76      7.61 o 
  -2  -2  15        1.57        0.25      6.23 o 
  -1  -2  15       43.47       44.04      6.37 o 
   0  -2  15      176.37      174.14     13.00 o 
   1  -2  15       39.10       47.15      8.88 o 
  -6  -1  15       22.91       26.08      8.25 o 
  -5  -1  15       19.00       23.31      7.71 o 
  -4  -1  15       30.38       26.56      7.75 o 
  -3  -1  15       10.35       15.93      7.05 o 
  -2  -1  15       67.09       42.72      7.73 o 
  -1  -1  15       37.62       46.71      6.29 o 
   0  -1  15        1.36       -1.23      4.62 o 
   1  -1  15       51.54       44.65      8.63 o 
   2  -1  15      104.38       99.97     10.71 o 
  -6   0  15       64.72       56.35      9.49 o 
  -5   0  15        0.16       -0.81      6.50 o 
  -4   0  15        3.41       -2.91      6.34 o 
  -3   0  15        8.09       12.79      6.90 o 
  -2   0  15       29.74       35.88      5.76 o 
  -1   0  15       74.00       70.26      6.68 o 
   0   0  15        5.17       11.75      6.59 o 
   1   0  15       95.60       79.89      7.46 o 
   2   0  15       17.15       11.89      7.00 o 
  -6   1  15       22.00       37.10      8.73 o 
  -5   1  15       23.20       28.87      7.75 o 
  -4   1  15       20.81       25.54      7.49 o 
  -3   1  15        5.84        3.69      6.39 o 
  -2   1  15       74.89       61.88      6.33 o 
  -1   1  15       38.97       47.30      5.95 o 
   0   1  15        0.00        5.15      4.76 o 
   1   1  15       42.03       50.97      9.70 o 
  -3   2  15       15.47       31.64      7.76 o 
  -2   2  15        4.54        7.60      6.26 o 
  -1   2  15       50.88       64.53      9.17 o 
   0   2  15      165.44      156.74     12.95 o 
   1   2  15       40.43       49.76      9.49 o 
  -3  -3  16        3.32        0.30      6.97 o 
  -2  -3  16        1.26       -1.41      7.14 o 
  -1  -3  16       78.14       58.07      9.33 o 
  -4  -2  16       15.20       24.98      7.95 o 
  -3  -2  16       22.32       14.81      7.54 o 
  -2  -2  16       40.42       37.56      8.34 o 
  -1  -2  16        4.20       -5.07      6.69 o 
   0  -2  16       62.74       72.55      9.75 o 
  -5  -1  16       16.16       15.06      8.02 o 
  -4  -1  16       24.02       21.66      7.99 o 
  -3  -1  16       29.39       39.66      6.21 o 
  -2  -1  16       78.75       92.07     12.36 o 
  -1  -1  16       44.02       55.21      8.83 o 
   0  -1  16       16.74       12.83      7.31 o 
  -5   0  16        2.59        9.03      7.47 o 
  -4   0  16       13.92       15.74      7.57 o 
  -3   0  16       68.00       52.06      6.62 o 
  -2   0  16       27.06       31.11      5.66 o 
  -1   0  16        1.14        2.91      4.80 o 
   0   0  16        0.26        0.67      4.76 o 
   1   0  16       52.78       63.86      9.29 o 
  -5   1  16       17.87        7.73      7.35 o 
  -4   1  16       22.75       28.49      8.06 o 
  -3   1  16       32.83       44.35     10.75 o 
  -2   1  16       89.43       96.32      9.27 o 
  -1   1  16       30.29       36.07      5.72 o 
   0   1  16       23.15       20.96      7.97 o 
  -4   2  16       22.91       33.54      8.44 o 
  -3   2  16       26.07       30.31      8.15 o 
  -2   2  16       37.23       46.25      8.83 o 
  -1   2  16        5.47       12.06      7.42 o 
   0   2  16       51.92       63.90      9.67 o 
  -3  -1  17        8.24       12.72      7.44 o 
  -2  -1  17       10.39       25.82      8.16 o 
  -3   0  17        1.81        0.26      7.32 o 
  -2   0  17        1.72        3.83      7.00 o 
  -1   0  17       59.56       69.37      9.59 o 
  -3   1  17        5.20        5.59      7.74 o 
  -2   1  17       11.08       19.10      7.80 o 
                                                 
